# Supplementary material for: Metabolomic and transcriptomic analyses of the flavonoid biosynthetic pathway in blueberry (Vaccinium spp.)
Source: Front Plant Sci. 2023 Apr 20;14:1082245. doi: 10.3389/fpls.2023.1082245 (PMC10157174; doi:10.3389/fpls.2023.1082245)
Supplement: Supplementary file 1 [file DataSheet_1.zip]

Archive with 16 entries (15 files):
- Supplemental Material-20230312/
- Supplemental Material-20230312/FS1 .tif
- Supplemental Material-20230312/FS2.tif
- Supplemental Material-20230312/FS3.tif
- Supplemental Material-20230312/FS4 .tif
- Supplemental Material-20230312/FS5.tif
- Supplemental Material-20230312/FS6.tif
- Supplemental Material-20230312/FS7.tif
- Supplemental Material-20230312/Supplementary_Material-20230120.docx
- Supplemental Material-20230312/TS1.xlsx
- Supplemental Material-20230312/TS2.xlsx
- Supplemental Material-20230312/TS3.xlsx
- Supplemental Material-20230312/TS4.xlsx
- Supplemental Material-20230312/TS5.xlsx
- Supplemental Material-20230312/TS6.xlsx
- Supplemental Material-20230312/TS7.xlsx
