# Supplementary material for: Metabolomic and transcriptomic analyses of the flavonoid biosynthetic pathway in blueberry (Vaccinium spp.)
Source: Front Plant Sci. 2023 Apr 20;14:1082245. doi: 10.3389/fpls.2023.1082245 (PMC10157174; doi:10.3389/fpls.2023.1082245)
Supplement: Supplementary file 1 [file DataSheet_1.zip › Supplemental Material-20230312/TS1.xlsx]

## Sheet: Sheet1
Table S1. Flavonols detected in three blueberry varieties
Flavonol Name	Abbreviation	Parent ion(m/z)	Daughter ions(m/z)	MG (mg/100g)	MP(mg/100g)	MB(mg/100g)	DG(mg/100g)	DP(mg/100g)	DB(mg/100g)	EG(mg/100g)	EP(mg/100g)	EB(mg/100g)
Myricetin-3-O-galactoside	mygal	481	319	0.30±0.00	1.74±0.02	11.55±0.05	0.33±0.00	1.86±0.02	11.73±0.11	0.17±0.00	0.55±0.00	4.15±0.04
Myricetin-3-O-glucoside	myglu	481	319	0.18±0.00	0.24±0.00	1.87±0.02	0.00±0.00	0.31±0.01	4.19±0.05	0.23±0.00	0.23±0.00	1.99±0.02
Myricetin-3-O-pentoside	mypen	465	319	0.00±0.00	0.27±0.00	1.44±0.01	0.00±0.00	0.23±0.00	1.21±0.01	0.00±0.00	0.00±0.00	0.55±0.00
Quercetin-3-O-rhamnosylgalacoside	qurhan	611	303	0.47±0.00	0.38±0.00	0.23±0.01	1.69±0.02	1.98±0.02	1.02±0.00	0.80±0.03	0.52±0.00	0.36±0.00
Quercetin-3-O-rutinoside	rutin	611	303	1.13±0.00	0.77±0.01	0.56±0.00	1.57±0.05	0.29±0.00	0.15±0.00	0.56±0.01	0.43±0.03	0.23±0.01
Quercetin-3-O-galactoside	qugal	465	303	7.14±0.03	6.49±0.02	5.75±0.04	25.05±0.23	19.96±0.09	11.67±0.14	5.73±0.03	7.77±0.03	6.15±0.04
Quercetin-3-O-glucoside	quglu	465	303	1.45±0.03	1.76±0.01	4.46±0.03	0.27±0.00	0.61±0.01	3.67±0.06	2.45±0.09	1.94±0.01	2.17±0.0
Quercetin-3-O-malonylgluctoside	qumal	551	303	3.55±0.02	3.02±0.03	2.29±0.03	5.43±0.11	4.23±0.02	2.42±0.06	1.09±0.03	1.32±0.02	1.04±0.01
Isorhamnetin-3-O-galactoside	isogal	479	317	0.59±0.01	0.41±0.01	0.37±0.02	0.81±0.01	0.61±0.00	0.48±0.00	5.39±0.05	7.07±0.03	5.11±0.03
Isorhamnetin-3-O-gluctoside	isoglu	479	317	1.69±0.01	1.10±0.01	0.72±0.00	0.00±0.00	0.00±0.00	0.00±0.00	0.45±0.00	0.43±0.00	0.95±0.02
Syringetin-3-O-galactoside	sygal	509	347	0.00±0.00	0.37±0.00	2.48±0.02	0.12±0.00	0.41±0.00	4.63±0.03	0.00±0.00	0.00±0.00	0.85±0.02
Syringetin-3-O-glucoside	syglu	509	347	0.00±0.00	0.28±0.00	0.78±0.01	0.00±0.00	0.00±0.00	0.51±0.00	0.00±0.00	0.00±0.00	0.22±0.01
Syringetin-3-O-pentoside	sypen	493	347	0.93±0.01	0.67±0.01	0.51±0.00	0.20±0.00	0.14±0.01	0.37±0.00	0.00±0.00	0.00±0.00	0.00±0.00
