# Supplementary material for: Metabolomic and transcriptomic analyses of the flavonoid biosynthetic pathway in blueberry (Vaccinium spp.)
Source: Front Plant Sci. 2023 Apr 20;14:1082245. doi: 10.3389/fpls.2023.1082245 (PMC10157174; doi:10.3389/fpls.2023.1082245)
Supplement: Supplementary file 1 [file DataSheet_1.zip › Supplemental Material-20230312/TS2.xlsx]

## Sheet: Sheet1
Table S2. Anthocyanins detected in three blueberry varieties
Anthocyanin	Abbreviation	Parent ion(m/z)	Daughter ions(m/z)	MG(mg/100g)	MP(mg/100g)	MB(mg/100g)	DG(mg/100g)	DP(mg/100g)	DB(mg/100g)	EG(mg/100g)	EP(mg/100g)	EB(mg/100g)
Delphinidin-3-O-galactoside	dpgal	465	303	0.00±0.00	1.97±0.06	20.55±0.23	0.00±0.00	3.61±0.04	27.64±0.29	0.00±0.00	2.18±0.05	20.90±0.07
Delphinidin-3-O-glucoside	dpglu	465	303	0.00±0.00	0.64±0.01	7.15±0.01	0.00±0.00	0.07±0.00	0.43±0.01	0.00±0.00	0.72±0.00	7.75±0.04
Cyanidin-3-O-galactoside	cygal	449	287	0.00±0.00	0.64±0.02	3.87±0.12	0.00±0.00	1.70±0.01	6.48±0.08	0.00±0.00	0.60±0.00	2.97±0.05
Delphinidin-3-O-arabinoside	dpara	435	303	0.00±0.00	1.22±0.01	12.86±0.10	0.00±0.00	1.70±0.01	11.59±0.02	0.00±0.00	1.26±0.03	11.31±0.01
Cyanidin-3-O-glucoside	cyglu	449	287	0.00±0.00	0.16±0.01	1.00±0.00	0.00±0.00	0.06±0.00	0.16±0.01	0.00±0.00	0.17±0.01	0.91±0.01
Petunidin-3-O-galactoside	ptgal	479	317	0.00±0.00	0.87±0.05	11.69±0.05	0.00±0.00	2.16±0.03	20.03±0.04	0.00±0.00	0.72±0.02	10.69±0.02
Cyanidin-3-O-arabinoside	cyara	419	287	0.00±0.00	0.34±0.00	1.80±0.00	0.00±0.00	0.75±0.00	2.53±0.01	0.00±0.00	0.25±0.00	1.27±0.00
Petunidin-3-O-glucoside	ptglu	479	317	0.00±0.00	0.51±0.00	6.58±0.01	0.00±0.00	0.11±0.00	0.48±0.02	0.00±0.00	0.38±0.01	6.71±0.00
Delphinidin-3-O-xyloside	dpxy	435	303	0.00±0.00	0.05±0.01	0.59±0.00	0.00±0.00	0.00±0.00	0.00±0.00	0.00±0.00	0.07±0.00	0.53±0.03
Peonidin-3-O-galactoside	pngal	463	301	0.00±0.00	0.09±0.02	0.89±0.04	0.00±0.00	0.30±0.01	2.51±0.00	0.00±0.00	0.06±0.00	0.46±0.05
Petunidin-3-O-arabinoside	ptara	449	317	0.00±0.00	0.39±0.04	6.05±0.05	0.00±0.00	0.89±0.01	7.14±0.04	0.00±0.00	0.33±0.01	4.62±0.01
Peonidin-3-O-glucoside	pnglu	463	301	0.00±0.00	0.09±0.00	1.08±0.06	0.00±0.00	0.09±0.00	1.29±0.09	0.00±0.00	0.05±0.01	0.78±0.07
Malvidin-3-O-galactoside	mvgal	493	331	0.00±0.00	0.88±0.00	19.25±0.02	0.00±0.00	3.01±0.03	46.30±0.34	0.00±0.00	0.52±0.02	15.85±0.08
Delphinidin-3-O-acetylgalactoside	dpacgal	507	303	0.00±0.00	0.03±0.00	0.58±0.03	0.00±0.00	0.00±0.00	0.08±0.00	0.00±0.00	0.00±0.00	0.10±0.00
Peonidin-3-O-arabinoside	pnara	433	301	0.00±0.00	0.06±0.00	0.37±0.00	0.00±0.00	0.11±0.00	0.70±0.04	0.00±0.00	0.04±0.00	0.14±0.00
Malvidin-3-O-glucoside	mvglu	493	331	0.00±0.00	0.45±0.01	11.55±0.01	0.00±0.00	0.12±0.00	1.12±0.01	0.00±0.00	0.31±0.00	9.24±0.02
Malvidin-3-O-arabinoside	mvara	463	331	0.00±0.00	0.40±0.00	10.19±0.18	0.00±0.00	1.14±0.02	16.69±0.14	0.00±0.00	0.28±0.02	7.09±0.00
Petunidin-3-O-xyloside	ptxy	449	317	0.00±0.00	0.05±0.00	0.47±0.02	0.00±0.00	0.00±0.00	0.00±0.00	0.00±0.00	0.03±0.00	0.44±0.01
Delphinidin-3-O-acetylglucoside	dpacglu	507	303	0.00±0.00	0.05±0.00	0.37±0.00	0.00±0.00	0.00±0.00	0.00±0.00	0.00±0.00	0.03±0.01	0.17±0.00
Petunidin-3-O-acetylgalactoside	ptacgal	521	317	0.00±0.00	0.00±0.00	0.39±0.01	0.00±0.00	0.00±0.00	0.06±0.00	0.00±0.00	0.00±0.00	0.06±0.00
Peonidin-3-O-xyloside	pnxy	433	301	0.00±0.00	0.00±0.00	0.04±0.00	0.00±0.00	0.00±0.00	0.00±0.00	0.00±0.00	0.00±0.00	0.00±0.00
Cyanidin-3-O-acetylglucoside	cyacglu	491	287	0.00±0.00	0.00±0.00	0.11±0.00	0.00±0.00	0.00±0.00	0.00±0.00	0.00±0.00	0.00±0.00	0.04±0.01
Malvidin-3-O-xyloside	mvxy	463	317	0.00±0.00	0.00±0.00	0.71±0.00	0.00±0.00	0.00±0.00	0.00±0.00	0.00±0.00	0.00±0.00	0.52±0.00
Peonidin-3-O-acetylgalactoside	pnacgal	505	301	0.00±0.00	0.00±0.00	0.09±0.00	0.00±0.00	0.00±0.00	0.00±0.00	0.00±0.00	0.00±0.00	0.00±0.00
Petunidin-3-O-acetylglucoside	ptacglu	521	317	0.00±0.00	0.03±0.00	0.37±0.00	0.00±0.00	0.00±0.00	0.04±0.00	0.00±0.00	0.00±0.00	0.14±0.02
Malvidin-3-O-acetylgalactoside	mvacgal	535	331	0.00±0.00	0.00±0.00	0.91±0.01	0.00±0.00	0.00±0.00	0.09±0.00	0.00±0.00	0.00±0.00	0.38±0.01
Peonidin-3-O-acetylglucoside	pnacglu	505	301	0.00±0.00	0.00±0.00	0.09±0.01	0.00±0.00	0.00±0.00	0.00±0.00	0.00±0.00	0.00±0.00	0.05±0.01
Malvidin-3-O-acetylglucoside	mvacglu	535	331	0.00±0.00	0.02±0.00	0.51±0.01	0.00±0.00	0.00±0.00	0.00±0.00	0.00±0.00	0.00±0.00	0.18±0.1
