# Supplementary material for: Metabolomic and transcriptomic analyses of the flavonoid biosynthetic pathway in blueberry (Vaccinium spp.)
Source: Front Plant Sci. 2023 Apr 20;14:1082245. doi: 10.3389/fpls.2023.1082245 (PMC10157174; doi:10.3389/fpls.2023.1082245)
Supplement: Supplementary file 1 [file DataSheet_1.zip › Supplemental Material-20230312/TS3.xlsx]

## Sheet: Sheet1
Tables S3. Flavonoid related genes in darkviolet module
Gene ID	Gene Description	Abbreviation	MG-1	MG-2	MG-3	MP-1	MP-2	MP-3	MB-1	MB-2	MB-3	DG-1	DG-2	DG-3	DP-1	DP-2	DP-3	DB-1	DB-2	DB-3	EG-1	EG-2	EG-3	EP-1	EP-2	EP-3	EB-1	EB-2	EB-3
PB.2241.1	AP2/ERF transcription factor	AP2/ERF	14.04	7.31	15.85	45.88	45.58	44.83	51.42	49.49	43.48	8.16	5.41	11.03	30.2	33.4	26.88	21.66	14.69	14.45	20.52	20.91	13.28	51.15	46.57	56.86	59.29	51.42	62.2
PB.2241.2	AP2/ERF transcription factor	AP3/ERF	10.33	6.26	14.27	42.4	34.59	33.88	42.09	39.79	34.22	2.12	4.11	6.36	19.83	22.03	16.02	11.48	12.39	10.5	8.01	12.25	7.28	31.28	26.88	21.14	39.02	25.56	19.91
PB.24340.1	AP2/ERF transcription factor	AP4/ERF	2.94	1.26	3.72	13.05	10.82	10.51	15.11	11.88	10.2	2.72	6.26	3.96	6.92	6.8	9.22	5.46	6.26	6.65	2.44	0.45	0	2.82	3.01	6.27	6.47	4.28	7.5
PB.2919.2	AP2/ERF transcription factor	AP5/ERF	0.88	3.88	7.11	64.17	43.44	95.07	93.47	97.97	108.17	40.41	31.82	7.47	22.32	19.25	18.88	47.04	40.36	33.92	8.44	5.93	1.54	50.64	80.53	56.63	55.16	95.41	98.6
PB.5700.2	bZIP transcription factor	bZIP	1.81	1.16	2.32	0.39	0.55	0.54	0.64	0.74	1.18	1.85	1.7	1.31	4.21	1.97	2.09	2.88	1.75	1.7	1.85	2.35	2	2.23	1.51	1.72	1.15	0.43	0.99
PB.27864.2	Zinc finger protein	C2C2	6.67	8.06	7.59	11.98	12.61	14.01	12.13	12.84	14.29	2.11	1.46	1.62	1.41	1.46	2.08	0.86	1.04	0.76	6.75	7.39	8.56	10.37	7.96	9.6	15.25	11.13	11.05
PB.3980.1	Zinc finger protein	C2C2	8.3	11.65	9.7	1.49	1.92	1.6	2.65	1.75	1.6	9.62	11.78	11.5	7.95	6.1	8.24	6.37	5.82	7.53	9.27	6.1	10.1	3.23	2.25	3.48	3.38	0.86	1.56
PB.23073.1	Zinc finger protein	C2H2	5.06	2.22	8.07	11.83	17.18	14.17	13.21	15.43	20.44	1.13	0.35	0	3.05	3.38	2.71	4.31	4.22	3.12	5.8	8.76	4.95	21.44	18.31	20.92	21.52	20.23	23.47
PB.18548.2	Zinc finger protein	C4H	5.31	4.86	6.04	55.44	65.15	66.47	46.64	58.22	67	2.79	4.67	3.17	15.88	28.11	24.58	14.44	23.74	13.37	4.82	5.12	5.86	42.95	33.9	47.45	38.67	34.48	52.26
PB.19125.2	Chalcone synthase	CHS	5.85	7.96	10.72	115.11	114.9	137.75	120.66	121.41	132.75	0	0	0	0	0.07	0.17	0	0	0.07	4.11	4.76	1.51	71.34	51.18	73.85	84.74	56.83	86.09
PB.19126.6	Chalcone synthase	CHS	1.36	2.07	3.11	48.28	51.72	57.9	50.7	45.97	53.76	0	0	0	0.38	0	0.44	0	0.54	0.13	0.28	0.89	0.55	40.07	27.86	38.86	39.52	26.95	44.55
PB.19852.1	Chalcone synthase	CHS	0	1.13	0	8.21	11.77	7.32	9.06	8.6	9.17	0.33	0.71	0	0.25	0.31	0	0	0	0	3.72	1.3	1.55	4.69	6.29	6.7	7.86	8.13	5
PB.26528.2	Chalcone synthase	CHS	0.72	0.47	0.6	4.68	6.59	6.97	6.18	5.68	7.27	0.88	0.77	0.82	2.1	4.86	4.28	2.92	2.58	2.22	0.17	0.16	0.09	3.46	1.93	2.93	4.35	2.57	2.99
PB.26598.1	Chalcone synthase	CHS	3.12	2.54	4.03	14.7	18.97	22.32	16.46	17.97	19.7	2.49	0.87	2.1	6.51	12.02	9.11	5.78	9.74	5.81	0.58	1.06	0.55	12.49	7.81	10.86	11.91	7.81	9.69
PB.12736.2	Flavonoid 3’, 5’-hydroxylase	F3'5'H	265.53	205.22	267.65	754.41	720.84	674.18	867.42	869.78	797.93	24.8	11.63	22.58	161.85	188.04	130.23	220.48	215.5	248.83	165.12	203.75	111.16	398.05	457.67	387.08	571.69	552.13	556.9
PB.12736.4	Flavonoid 3’, 5’-hydroxylase	F3'5'H	0.55	0.53	0.35	3.23	3.49	2.73	3.96	1.52	2.91	0	0	0	0	0.26	0.27	0	0.18	0.27	0.71	0.2	0.63	2.33	0.39	1.25	1.86	0.44	2.09
PB.12740.5	Flavonoid 3’, 5’-hydroxylase	F3'5'H	1.53	0.29	1.09	3	2.33	2.96	3.54	3.7	5.12	0.17	0	0	0.51	0.63	0.41	0.35	0.48	0.39	0.26	0.49	0.14	1.34	1.04	0.74	2.14	2.12	3.83
PB.12741.1	Flavonoid 3’, 5’-hydroxylase	F3'5'H	89.57	94.43	117.7	377.07	291.21	301.37	400.71	414.51	395.81	0	0	0	0	0.22	0.08	0.27	0.3	0.29	65.8	89.21	57.58	177.92	217.9	179.27	257.55	221.75	253.46
PB.12745.1	Flavonoid 3’, 5’-hydroxylase	F3'5'H	3.13	1.7	3.71	10.13	10.7	11.46	13.99	14.78	13.07	0.15	0	0.22	6.01	5.22	3.42	9.5	5.5	6.33	1.3	1.64	0.88	4.37	5.39	4.27	6.8	6.1	7.06
PB.12745.3	Flavonoid 3’, 5’-hydroxylase	F3'5'H	61.33	32.95	61.9	259.65	221.51	243.06	325.79	327.48	305.63	0	0	0	0	0	0	0	0	0	38.72	39.06	17.29	158.67	173.8	138.27	221.67	226.85	222.24
PB.12747.1	Flavonoid 3’, 5’-hydroxylase	F3'5'H	1.12	0	0.91	2	1.3	1.74	3.54	2.81	3.57	0.11	0	0.19	0.3	0.18	1.46	1.11	1.77	2.4	0.47	0.14	0	1.03	0.96	1.03	2.83	1.06	0.88
PB.12747.3	Flavonoid 3’, 5’-hydroxylase	F3'5'H	0	0	0	4.7	3.18	4.02	4.58	6.47	7.35	0	0	0.28	0	0.24	0.24	0.23	1.73	0.23	2.9	4.99	1.38	0	1.28	6.86	1.43	3.43	3.24
PB.25291.1	Flavonoid 3’, 5’-hydroxylase	F3'5'H	0.74	0.39	0.87	2.4	2.15	2.33	3.23	3.07	2.18	0.21	0.13	0.03	0.84	0.53	0.71	0.67	0.49	0.42	0.62	0.57	0.76	2.11	2.04	1.29	4.08	1.83	3.63
PB.1834.1	Flavanone 3-hydroxylase	F3H	15.37	20.41	20.29	144.74	170.32	191.82	140.07	145.12	177.62	7.47	9.44	10.32	47.52	87.53	80.71	48.89	62.5	54.13	5.61	7.92	4.26	69.03	51.13	74.68	71.83	56.75	79.36
PB.20847.1	Flavonoid 3’-hydroxylase	F3'H	60.76	53.35	50.95	124.23	141.43	139.23	100.9	107.89	120.92	27.09	31.49	34.93	56.82	93.41	78.47	59.26	78.92	67.53	26.45	21.4	23.07	58.84	42.03	57.27	55.18	42.09	63.2
PB.5988.2	Leucoanthocyanidin Dioxygenase	LDOX	6.31	4.1	9.81	132.7	155.9	172.67	128.04	132.88	174.75	2.15	0	2.85	8.17	30.25	36.26	34.49	26.98	17.11	8.18	8.23	5.92	171.3	139.62	201.04	221.34	167.56	233.37
PB.9559.1	MYB transcription factor	MYB	0.46	0.99	2.24	14.13	24.28	22.69	14.57	13.71	19.31	0.18	0.15	0.76	6.98	7.19	9.83	4.45	8.81	5.44	0.31	0.7	0.22	11.46	8.3	15.01	9.4	7.08	12.85
PB.2068.1	MYB-related transcription factor	MYB-related	4.63	2.98	5.38	21.44	16.72	17.01	38.99	35.48	25.97	5.61	2.64	4.45	10.43	14.73	18.49	25.78	16.72	23.32	4.56	7.14	3.21	15.04	16.82	16.37	23.4	17.4	21.32
PB.2068.2	MYB-related transcription factor	MYB-related	0.85	0.83	0.93	4.77	3.17	3.71	9.31	7.06	4.14	0.73	0.5	0.75	2.11	3.42	2.27	4.25	2.52	3.95	0.53	0.83	0.68	2.4	2.35	2.88	2.84	2.68	3.31
PB.29617.1	Phenylalanine ammonia lyase	PAL	3.12	3.21	4.22	18.05	17.45	18.18	13.29	17.28	14.54	4.19	0.74	2.84	10.68	14.27	11.27	4.82	5.71	5.04	3.83	3.96	2.37	9.77	9.24	9.63	6.35	6.5	6.33
PB.9997.3	Phenylalanine ammonia lyase	PAL	4.73	6.43	5.17	35.47	44.71	45.21	28.54	30.59	42.07	32.59	8.2	23.55	15.75	32.27	25.59	12.16	19.81	14.19	3.62	12.03	17.97	16.08	13.38	20.33	19.74	10.06	12.81
PB.17645.1	UDP-glucose flavonoid 3-O-glucosyltransferase	UFGT	0.77	4.08	4.15	58.1	85.83	95.79	58.96	67.49	88.68	0	0	0	0	0	0	0	0	0	3.96	0.8	1.19	43.52	26.75	43.19	65.69	32.52	52.09
PB.17645.2	UDP-glucose flavonoid 4-O-glucosyltransferase	UFGT	3.19	2.47	5.22	64.15	70.59	91.37	47.78	64.99	77.01	0.09	0	0.07	0.63	1.27	1.53	1.14	0.89	0.35	0.73	4.94	0	70.4	58.04	74.03	78.79	61.05	85.75
PB.17657.1	UDP-glucose flavonoid 5-O-glucosyltransferase	UFGT	18.8	34.74	41.95	127.56	139.26	133.39	101.61	103.29	109.47	20.02	18.75	17.32	42.58	43.36	44.86	23.46	25.01	27.74	33.61	40.28	29.34	90.93	101.76	106.87	82.78	111.58	94.19
PB.16826.5	NAC transcription factor	NAC	25.82	28.19	47.27	79.71	126.25	127.76	143.2	193.47	153.62	0.85	0.38	0.49	3.51	2.53	3.13	4.99	2.94	2.96	76.9	100.59	29.75	122.09	192.76	139.72	88.77	121.04	129.23
PB.30533.1	NAC transcription factor	NAC	13.56	8.97	15.13	40.92	42.31	32.25	45.85	41.56	33.24	0.85	0.21	0.69	1.41	1.48	1.06	1.16	0.59	0.61	15.62	15.16	16.31	24.28	15.18	19.9	20.71	13.17	20.9
PB.30533.2	NAC transcription factor	NAC	6.88	3.04	8.38	22.74	28.47	21.69	23.35	24.68	22.78	2.77	3.11	3.04	4.41	9	9.48	5.71	5.61	6.24	5.02	7.97	8.83	16.84	10.18	14.7	18.08	9.27	10.12
