# Supplementary material for: Metabolomic and transcriptomic analyses of the flavonoid biosynthetic pathway in blueberry (Vaccinium spp.)
Source: Front Plant Sci. 2023 Apr 20;14:1082245. doi: 10.3389/fpls.2023.1082245 (PMC10157174; doi:10.3389/fpls.2023.1082245)
Supplement: Supplementary file 1 [file DataSheet_1.zip › Supplemental Material-20230312/TS4.xlsx]

## Sheet: Sheet1
Tables S4. Flavonoid related genes in bisque4 module
Gene ID	Gene Description	Abbreviation	MG-1	MG-2	MG-3	MP-1	MP-2	MP-3	MB-1	MB-2	MB-3	DG-1	DG-2	DG-3	DP-1	DP-2	DP-3	DB-1	DB-2	DB-3	EG-1	EG-2	EG-3	EP-1	EP-2	EP-3	EB-1	EB-2	EB-3
PB.1225.1	Leucoanthocyanidin reductase	LAR	113.88	106.53	49.69	2.2	2.1	1.26	1.35	2.07	0.85	40.16	50.16	37.15	4.85	5.12	3.04	1.61	2.37	2.04	33.55	29.52	44.09	3.69	2.58	4.7	0.76	2.09	2.28
PB.15683.2	AP2/ERF transcription factor	AP2/ERF-ERF	31.16	37.98	29.93	13.35	14.4	16.2	9.7	11.88	17.01	3.89	2.66	2.92	2.97	1.81	1.74	2.24	1.98	1.39	28.81	32.84	33.85	20.41	13.76	16.31	12.92	12.84	14.58
PB.24525.1	AUX/IAA protein	AUX/IAA	17.58	29.82	21.96	5.2	5.81	7.85	6	10.04	9.55	40.27	30.76	22.69	20.43	16.67	21.59	12.82	14.15	7.77	42.74	46.94	42.59	22.29	20.5	17.44	12.67	12.25	9.3
PB.15669.1	B3 transcription factor	B3	6.99	10.08	4.3	3.35	2.42	4.34	1.67	1.41	2.97	12.19	9.89	10.45	8.61	5.31	3.58	6.45	4.49	2.01	13.05	10.19	12.77	5.8	5.81	4.66	4.58	6.02	5.33
PB.15903.1	bHLH transcription factor	bHLH	40.1	51.88	34.26	5.55	7.85	9.99	7.15	7.97	9.64	20.12	26.35	25.42	1.73	1.79	1.62	0.92	1.62	0.85	28.56	23.91	30.77	2.47	3.65	3.6	2.75	3.01	3.39
PB.22598.1	bHLH transcription factor	bHLH	5.93	13.07	8.14	0.47	0.62	0.71	0.14	0.05	0.23	3.81	2.41	4.32	0.54	0.48	0.24	0.06	0.23	0.12	6.23	5.2	8.31	1.82	0.22	1.99	0.12	0.06	0.54
PB.30746.1	bHLH transcription factor	bHLH	11.15	17.17	11.77	3.18	4.25	4.4	2.95	4.28	4.16	19.08	20.82	19.35	7.9	8.29	6.15	7.1	5.55	4.78	24.37	21	20.91	5.75	5.35	5.97	8.31	6.5	6.05
PB.7795.2	bHLH transcription factor	bHLH	62.51	63.27	52.49	29.68	27.01	35	18.54	18.86	22.14	57.17	69.51	57.62	19.55	23.82	22.13	14.88	20.14	14.73	76.63	62.41	80.41	37.43	39.24	44.23	21.99	32.15	31.46
PB.23281.1	bZIP transcription factor	bZIP	211.21	239.9	203.59	97.66	97.79	100.62	71.87	73.91	85.95	295.23	288.6	334.64	132.31	130.11	108.79	83.69	93.57	77.65	259.42	280.14	354.8	105.68	110.83	119.83	68.27	81.13	86.7
PB.4604.1	Zinc finger protein	C2C2-CO-like	17.61	24.72	19.91	6.63	7.74	9.25	3.43	5.78	7.48	9.87	12.47	9.37	3.48	3.12	4.18	1.94	1.34	1.34	14.26	10.97	19.88	9.56	9.12	9.24	3.39	3.02	3.84
PB.19425.1	Zinc finger protein	C2C2-GATA	56.91	62.31	60.99	7.32	9.15	12.5	3.22	5.35	7.59	46.91	53.15	46.11	11.47	9.84	9.01	5.71	4.56	2.55	106.68	102.74	93.76	50.74	53.86	20.31	23.95	31.87	16.62
PB.6850.1	Zinc finger protein	C2C2-GATA	48.36	47.43	37.77	25.19	18.99	14.8	10.67	16.03	11.57	19.52	25.64	19.11	8.98	12.45	10.76	8.61	6.73	5.27	45.84	27.7	45.54	13.79	10.99	15.83	10.34	13.63	13.36
PB.14005.2	Zinc finger protein	C2H2	3.95	3.74	2.47	2.32	0.49	1.86	0.9	0.52	2.27	3.99	1.79	3.69	1.79	2	2.95	1.11	0	2.24	3.07	4.22	4.05	2.74	2.91	3.55	2.61	3.2	0
PB.3723.1	Zinc finger protein	C2H2	12.4	3.53	17.71	25	26.02	24.83	18.74	24.84	22.19	2.02	0.7	5.16	28.01	25.69	34.51	29.68	30.37	29.49	7.34	6.97	5.53	15.52	16	17.53	25.8	16.38	17.11
PB.8106.1	Zinc finger protein	C2H2	1.52	0	2.32	4.74	6.42	6.05	5.24	7.86	5.72	0.99	0.47	0.87	4.15	4.84	7.5	5.47	4.22	4.99	2.15	1.91	1	2.86	4.23	4.88	4.52	4.23	5.86
PB.9225.2	Zinc finger protein	C2H2	2.94	3.13	1.79	0.71	0.65	0.65	0.67	0.29	0.22	3.45	3.25	2.76	2.32	1.05	1.25	1.91	0.58	1	3.99	2.8	2.87	1.43	1.61	1.22	1.26	0.78	0.87
PB.4531.2	DBB transcription factor	DBB	12.23	11.33	10.44	4.02	2.94	5.64	4.64	4.59	5.29	5.59	4.86	4.23	3.53	2.61	1.81	1.99	3.34	2.09	11.41	13.63	14.95	10.15	7.47	13.46	6.09	4.94	8.39
PB.4531.3	DBB transcription factor	DBB	25.55	27.85	23.6	6.73	8.51	11.32	8.76	9.63	9.57	11.91	15.73	8.92	7.09	6.55	6.88	7.66	5.66	6.53	23.03	23.6	33.5	21.73	12.38	22.28	11.68	13.58	13.19
PB.13317.2	GARP transcription factor	GARP-ARR-B	10.36	13.92	11.56	3.34	3	3.88	2.64	2.93	4.25	13.47	15.34	14.01	6.75	6.48	6.14	4.12	4.51	3.39	9.64	12.74	13.48	8.76	6.63	8.31	6.73	5.8	6.8
PB.8456.1	GARP transcription factor	GARP-ARR-B	1.1	3.02	2.17	0.67	1.3	0.85	0.5	0.9	0.92	2.69	1.36	2.77	2.04	1.58	1.36	2.48	1.02	0.83	2.49	1.42	4.15	1.49	1.26	1.34	1.54	1.12	2.22
PB.13554.1	GRAS transcription factor	GRAS	16.56	20.75	18.34	9.54	9.11	10.38	7.24	6.85	8.1	11.04	11.27	11.37	5.57	7.24	5.4	3.43	5.12	5.07	21.75	23.37	27.7	8.66	9.05	9.64	2.98	5.37	4.63
PB.16948.1	HD-ZIP transcription factor	HB-HD-ZIP	53.3	59.87	49.49	24.11	20.64	24.8	19.59	18.41	20.27	22.44	18.06	17.66	12.43	9.86	11.59	10.03	8.37	10.08	49.47	45.88	65.85	30.57	27.75	28.21	25.27	20.88	27.06
PB.19970.1	HD-ZIP transcription factor	HB-HD-ZIP	8.27	7.19	2.32	4.37	1.46	3.56	0.94	4.04	0	0	0	0	0	0.38	0	0	0	0	2.36	9.92	18.49	3.47	3.91	0.99	7.24	4.84	0
PB.21870.1	HD-ZIP transcription factor	HB-HD-ZIP	12.08	12.57	12.83	0.71	2.31	1.06	0.17	1.2	2.02	10.18	13.04	7.17	1.03	0.53	1.88	2.28	0.93	1.12	7.77	4.64	16.98	2.02	0	0.51	1.26	0.64	1.36
PB.21870.2	HD-ZIP transcription factor	HB-HD-ZIP	5.95	8.3	3.78	0.36	0.77	1.39	0.24	0.59	1.19	2.8	5.1	2.61	0.89	0.55	0	0	0.56	0	7.59	2.15	4.57	0.33	0.67	0.35	0.74	0.99	0.54
PB.21870.3	HD-ZIP transcription factor	HB-HD-ZIP	68.26	100.53	66.49	6.93	13.23	16.98	6.49	7.86	10.46	76.42	84.24	77.38	9.55	7.64	5.85	5.5	6.01	7.01	55.77	51.02	92.48	14.3	11.06	19.82	6.98	8.31	14.18
PB.30394.1	HD-ZIP transcription factor	HB-HD-ZIP	29.39	38.93	24.28	7.81	6.75	8.17	6.46	5.79	5.68	40.9	41.62	32.77	27.04	18.31	24.92	16.78	16.72	16.25	39.33	34.39	41.07	14.54	13.94	16.71	12.44	14.43	14.62
PB.4217.1	HD-ZIP transcription factor	HB-HD-ZIP	56.39	50.8	35.52	23.69	19.91	18.74	18.14	19.38	16.41	12.56	25.88	19.45	4.92	7.64	7.62	2.41	1.25	0.74	87.83	34.42	85.93	17.22	13.77	15.97	12.09	8.19	13.41
