# Supplementary material for: Metabolomic and transcriptomic analyses of the flavonoid biosynthetic pathway in blueberry (Vaccinium spp.)
Source: Front Plant Sci. 2023 Apr 20;14:1082245. doi: 10.3389/fpls.2023.1082245 (PMC10157174; doi:10.3389/fpls.2023.1082245)
Supplement: Supplementary file 1 [file DataSheet_1.zip › Supplemental Material-20230312/TS5.xlsx]

## Sheet: Sheet1
Table S5. The proteins used in phylogenetic analysis of VcMYBM1 and flavonoid-related MYBs in other species
Name	Genebank Number	Species	Class
AtMYB11	NP_191820.1	Arabidopsis thaliana	SG7
AtMYB111	NP_199744.1	Arabidopsis thaliana	SG7
AtMYB113	NP_176811.1	Arabidopsis thaliana	SG6
AtMYB12	NP_182268.1	Arabidopsis thaliana	SG7
AtMYB3	NP_564176.2	Arabidopsis thaliana	SG4
AtMYB4	NP_195574.1	Arabidopsis thaliana	SG4
AtPAP1	NP_176057.1	Arabidopsis thaliana	SG6
AtPAP2	NP_176813.1	Arabidopsis thaliana	SG6
AtTT2	NP_198405.1	Arabidopsis thaliana	SG5
DkMYB2	AB503699.1	Diospyros kaki	SG5
EsMYBA1	KC335202	Epimedium sagittatum	SG6
FaMYB1	AF401220_1	Fragaria x ananassa	SG4
FaMYB11	AFL02461.1	Fragaria x ananassa	SG5
FtMYB15	KX758436	Fagopyrum tataricum	SG4
GmMYB10	ACM62751.1	Garcinia mangostana	SG6
GMYB10	AJ554700	Gerbera hybrid cv. 'Terra Regina'	SG6
GtMYBP3	AB733016	Gentiana triflora	SG7
GtMYBP4	AB289446	Gentiana triflora	SG7
HvMYB10	AB645844	Hordeum vulgare subsp. Vulgare	SG5
InMYB1	AB232769	Ipomoea purpurea	SG6
LjTT2a	BAG12893.1	Lotus japonicus	SG5
LjTT2b	BAG12894	Lotus japonicus	SG5
LjTT2c	BAG12895	Lotus japonicus	SG5
MdMYB3	JN544704	Malus domestica	SG4
MdMYBA	AB279598	Malus domestica	SG6
MrMYB1	GQ340767	Morella rubra	SG6
MtMYB2	XM_003616340	Medicago truncatula	SG4
PcMYB10	EU153575	Pyrus communis	SG6
PhAN2	AAF66727.1	Petunia x hybrida	SG6
PhMYB27	AHX24372	Petunia x hybrida	SG4
PhMYB4	ADX33331.1	Petunia x hybrida	SG4
PpMYB10	EU155160	Prunus persica	SG6
PpMYB18	KT159234	Prunus persica	SG4
PtMYB134	FJ573151	Populus trichocarpa	SG5
PtMYB165	XP_002315890.2	Populus trichocarpa	SG4
PtMYB182	XP_002305872.1	Populus trichocarpa	SG4
StAN1	JX848659	Solanum tuberosum	SG6
StMTF1	EU310399	Solanum tuberosum	SG6
Tr-MYB134	KT699109	Trifolium repens	SG4
Tr-MYB7	KT699107	Trifolium repens	SG4
VIMYBA1-1	AB073010	Vitis labrusca x Vitis vinifera	SG6
VvMYB4a	ABL61515.1	Vitis vinifera	SG4
VvMYB4b	ACN94269.1	Vitis vinifera	SG4
VvMYBC2-L1	AFX64995.1	Vitis vinifera	SG4
VvMYBC2-L2	ACX50288.2	Vitis vinifera	SG4
VvMYBC2-L3	AIP98385.1	Vitis vinifera	SG4
VvMYBF1	GQ423422	Vitis vinifera	SG7
VvMYBPA2	EU919682	Vitis vinifera	SG5
ZmMYB-IF35	AF521880	Zea mays	SG7
