# Supplementary material for: Metabolomic and transcriptomic analyses of the flavonoid biosynthetic pathway in blueberry (Vaccinium spp.)
Source: Front Plant Sci. 2023 Apr 20;14:1082245. doi: 10.3389/fpls.2023.1082245 (PMC10157174; doi:10.3389/fpls.2023.1082245)
Supplement: Supplementary file 1 [file DataSheet_1.zip › Supplemental Material-20230312/TS6.xlsx]

## Sheet: darkviolet module
Table S6. List of genes in darkviolet module correlation network
FromNode	ToNode	Weight
PB.10027.1	PB.10698.2	0.158898
PB.10027.1	PB.10788.1	0.146265
PB.10027.1	PB.10844.1	0.158252
PB.10027.1	PB.10967.1	0.132639
PB.10027.1	PB.11049.1	0.18819
PB.10027.1	PB.11284.1	0.184444
PB.10027.1	PB.11385.1	0.104344
PB.10027.1	PB.11466.1	0.12126
PB.10027.1	PB.11666.1	0.119698
PB.10027.1	PB.11785.1	0.11229
PB.10027.1	PB.11935.4	0.135126
PB.10027.1	PB.1201.5	0.159067
PB.10027.1	PB.12019.2	0.102321
PB.10027.1	PB.1203.1	0.124202
PB.10027.1	PB.12133.2	0.163252
PB.10027.1	PB.12274.1	0.160283
PB.10027.1	PB.12469.2	0.157562
PB.10027.1	PB.12603.2	0.138941
PB.10027.1	PB.12736.2	0.139931
PB.10027.1	PB.12740.5	0.131208
PB.10027.1	PB.12741.1	0.162009
PB.10027.1	PB.12745.3	0.178478
PB.10027.1	PB.13182.4	0.135252
PB.10027.1	PB.13243.3	0.103904
PB.10027.1	PB.13445.5	0.147051
PB.10027.1	PB.13445.8	0.152997
PB.10027.1	PB.13671.2	0.148038
PB.10027.1	PB.14158.1	0.127059
PB.10027.1	PB.14306.1	0.102077
PB.10027.1	PB.14426.1	0.106236
PB.10027.1	PB.14631.3	0.163237
PB.10027.1	PB.14736.1	0.156633
PB.10027.1	PB.14763.5	0.107026
PB.10027.1	PB.14768.1	0.168881
PB.10027.1	PB.14856.1	0.101483
PB.10027.1	PB.15099.1	0.155527
PB.10027.1	PB.15099.4	0.146071
PB.10027.1	PB.15341.2	0.165081
PB.10027.1	PB.15343.1	0.150383
PB.10027.1	PB.15649.1	0.10919
PB.10027.1	PB.15806.1	0.134357
PB.10027.1	PB.16197.1	0.151201
PB.10027.1	PB.16318.1	0.195946
PB.10027.1	PB.16412.3	0.116394
PB.10027.1	PB.16808.1	0.130322
PB.10027.1	PB.16966.1	0.142493
PB.10027.1	PB.17005.1	0.146913
PB.10027.1	PB.17065.1	0.149108
PB.10027.1	PB.17078.1	0.11313
PB.10027.1	PB.17100.5	0.154011
PB.10027.1	PB.1714.5	0.131247
PB.10027.1	PB.17162.1	0.118631
PB.10027.1	PB.17337.1	0.169783
PB.10027.1	PB.17635.1	0.164891
PB.10027.1	PB.17639.1	0.105406
PB.10027.1	PB.17645.1	0.155374
PB.10027.1	PB.17645.2	0.114124
PB.10027.1	PB.17656.1	0.151153
PB.10027.1	PB.17657.1	0.143041
PB.10027.1	PB.18661.1	0.136824
PB.10027.1	PB.19049.1	0.10744
PB.10027.1	PB.19125.2	0.165734
PB.10027.1	PB.19126.6	0.172272
PB.10027.1	PB.19367.2	0.155827
PB.10027.1	PB.19417.1	0.154175
PB.10027.1	PB.19524.2	0.128491
PB.10027.1	PB.19716.1	0.209783
PB.10027.1	PB.19724.1	0.140729
PB.10027.1	PB.19852.1	0.171254
PB.10027.1	PB.19872.3	0.121494
PB.10027.1	PB.20147.14	0.140152
PB.10027.1	PB.20147.9	0.11391
PB.10027.1	PB.20210.1	0.121285
PB.10027.1	PB.20360.1	0.206287
PB.10027.1	PB.20395.1	0.137578
PB.10027.1	PB.20419.1	0.111621
PB.10027.1	PB.20680.2	0.201654
PB.10027.1	PB.20978.1	0.162215
PB.10027.1	PB.21208.1	0.131276
PB.10027.1	PB.21268.1	0.162859
PB.10027.1	PB.21660.1	0.16569
PB.10027.1	PB.21825.1	0.169483
PB.10027.1	PB.21969.1	0.145212
PB.10027.1	PB.24377.1	0.133037
PB.10027.1	PB.24395.1	0.142494
PB.10027.1	PB.25406.1	0.18116
PB.10027.1	PB.2713.1	0.126873
PB.10027.1	PB.27671.1	0.165234
PB.10027.1	PB.27864.2	0.132592
PB.10027.1	PB.2837.1	0.197032
PB.10027.1	PB.28450.1	0.102776
PB.10027.1	PB.28948.1	0.119338
PB.10027.1	PB.29031.2	0.129574
PB.10027.1	PB.29041.1	0.131367
PB.10027.1	PB.30533.1	0.124569
PB.10027.1	PB.3348.2	0.106244
PB.10027.1	PB.3463.1	0.115604
PB.10027.1	PB.3566.2	0.145294
PB.10027.1	PB.3979.2	0.12457
PB.10027.1	PB.456.3	0.131437
PB.10027.1	PB.4688.2	0.140023
PB.10027.1	PB.471.1	0.150971
PB.10027.1	PB.4843.3	0.115123
PB.10027.1	PB.4843.4	0.171716
PB.10027.1	PB.4887.1	0.149536
PB.10027.1	PB.4980.4	0.121713
PB.10027.1	PB.5003.2	0.168843
PB.10027.1	PB.5383.3	0.179282
PB.10027.1	PB.5586.1	0.122716
PB.10027.1	PB.601.2	0.150668
PB.10027.1	PB.6086.1	0.145257
PB.10027.1	PB.6237.4	0.113939
PB.10027.1	PB.6242.8	0.112634
PB.10027.1	PB.6302.1	0.114478
PB.10027.1	PB.6678.2	0.137616
PB.10027.1	PB.6993.3	0.139685
PB.10027.1	PB.710.2	0.159628
PB.10027.1	PB.7537.3	0.137594
PB.10027.1	PB.7541.2	0.123249
PB.10027.1	PB.7567.3	0.114627
PB.10027.1	PB.787.1	0.146675
PB.10027.1	PB.809.2	0.141287
PB.10027.1	PB.8302.1	0.197113
PB.10027.1	PB.8556.5	0.135187
PB.10027.1	PB.8559.3	0.165391
PB.10027.1	PB.8560.2	0.13585
PB.10027.1	PB.9049.2	0.12242
PB.10027.1	PB.9092.1	0.197403
PB.10027.1	PB.9184.9	0.106116
PB.10027.1	PB.9389.1	0.124353
PB.10027.1	PB.9442.1	0.124827
PB.10027.1	PB.9533.9	0.117329
PB.104.1	PB.10967.1	0.113903
PB.104.1	PB.11049.1	0.179379
PB.104.1	PB.11284.1	0.138625
PB.104.1	PB.11666.1	0.107763
PB.104.1	PB.11935.4	0.104723
PB.104.1	PB.12019.2	0.111224
PB.104.1	PB.12019.3	0.100854
PB.104.1	PB.12469.2	0.113662
PB.104.1	PB.13243.3	0.111293
PB.104.1	PB.13445.5	0.12576
PB.104.1	PB.14736.1	0.130715
PB.104.1	PB.15341.2	0.103259
PB.104.1	PB.15415.1	0.114634
PB.104.1	PB.16318.1	0.148194
PB.104.1	PB.17078.1	0.105057
PB.104.1	PB.17100.5	0.107352
PB.104.1	PB.1714.5	0.103019
PB.104.1	PB.1716.1	0.119524
PB.104.1	PB.17162.1	0.108277
PB.104.1	PB.17635.1	0.105286
PB.104.1	PB.17645.2	0.103947
PB.104.1	PB.17656.1	0.101514
PB.104.1	PB.17657.1	0.118648
PB.104.1	PB.19126.6	0.105041
PB.104.1	PB.19417.1	0.129525
PB.104.1	PB.19716.1	0.148243
PB.104.1	PB.19724.1	0.119923
PB.104.1	PB.19852.1	0.113571
PB.104.1	PB.20360.1	0.194473
PB.104.1	PB.20419.1	0.10798
PB.104.1	PB.20680.2	0.14332
PB.104.1	PB.21825.1	0.128917
PB.104.1	PB.27671.1	0.117869
PB.104.1	PB.27864.2	0.116164
PB.104.1	PB.2837.1	0.162617
PB.104.1	PB.29031.2	0.129652
PB.104.1	PB.3463.1	0.109506
PB.104.1	PB.4688.2	0.122008
PB.104.1	PB.4887.1	0.100203
PB.104.1	PB.4980.4	0.10379
PB.104.1	PB.5383.3	0.179253
PB.104.1	PB.6678.2	0.11401
PB.104.1	PB.7567.3	0.127333
PB.104.1	PB.8277.7	0.108079
PB.104.1	PB.8302.1	0.141883
PB.104.1	PB.8556.5	0.114178
PB.104.1	PB.8559.3	0.104569
PB.104.1	PB.9092.1	0.17902
PB.10698.2	PB.10788.1	0.11973
PB.10698.2	PB.10844.1	0.178466
PB.10698.2	PB.11049.1	0.170529
PB.10698.2	PB.11284.1	0.176344
PB.10698.2	PB.11666.1	0.115441
PB.10698.2	PB.11935.4	0.138261
PB.10698.2	PB.1201.5	0.136955
PB.10698.2	PB.1203.1	0.118338
PB.10698.2	PB.12133.2	0.135035
PB.10698.2	PB.12274.1	0.127643
PB.10698.2	PB.12469.2	0.15206
PB.10698.2	PB.12603.2	0.133938
PB.10698.2	PB.12736.2	0.11881
PB.10698.2	PB.12740.5	0.118067
PB.10698.2	PB.12741.1	0.167797
PB.10698.2	PB.12745.3	0.145699
PB.10698.2	PB.13182.4	0.141671
PB.10698.2	PB.13445.5	0.148975
PB.10698.2	PB.13445.8	0.165127
PB.10698.2	PB.13671.2	0.145006
PB.10698.2	PB.14631.3	0.121997
PB.10698.2	PB.14736.1	0.163662
PB.10698.2	PB.14763.5	0.100952
PB.10698.2	PB.14768.1	0.168373
PB.10698.2	PB.15099.1	0.142444
PB.10698.2	PB.15099.4	0.138602
PB.10698.2	PB.15341.2	0.122442
PB.10698.2	PB.15343.1	0.116474
PB.10698.2	PB.15649.1	0.110411
PB.10698.2	PB.15806.1	0.157503
PB.10698.2	PB.16197.1	0.134902
PB.10698.2	PB.16318.1	0.199366
PB.10698.2	PB.16808.1	0.130948
PB.10698.2	PB.16966.1	0.115257
PB.10698.2	PB.17005.1	0.112061
PB.10698.2	PB.17065.1	0.144571
PB.10698.2	PB.17100.5	0.122667
PB.10698.2	PB.1714.5	0.122502
PB.10698.2	PB.17337.1	0.15769
PB.10698.2	PB.17635.1	0.123035
PB.10698.2	PB.17645.1	0.128556
PB.10698.2	PB.17656.1	0.112629
PB.10698.2	PB.18329.2	0.116394
PB.10698.2	PB.19125.2	0.137419
PB.10698.2	PB.19126.6	0.134289
PB.10698.2	PB.19367.2	0.127138
PB.10698.2	PB.19417.1	0.150982
PB.10698.2	PB.19524.2	0.111094
PB.10698.2	PB.19716.1	0.208194
PB.10698.2	PB.19724.1	0.143417
PB.10698.2	PB.19852.1	0.131791
PB.10698.2	PB.20147.14	0.125411
PB.10698.2	PB.20210.1	0.107006
PB.10698.2	PB.20360.1	0.188316
PB.10698.2	PB.20395.1	0.124955
PB.10698.2	PB.20419.1	0.117834
PB.10698.2	PB.20680.2	0.19645
PB.10698.2	PB.20978.1	0.160835
PB.10698.2	PB.21208.1	0.131998
PB.10698.2	PB.21268.1	0.159726
PB.10698.2	PB.21660.1	0.134502
PB.10698.2	PB.21825.1	0.17801
PB.10698.2	PB.21969.1	0.107357
PB.10698.2	PB.24377.1	0.101965
PB.10698.2	PB.24395.1	0.104742
PB.10698.2	PB.25406.1	0.15999
PB.10698.2	PB.2713.1	0.154768
PB.10698.2	PB.27671.1	0.169375
PB.10698.2	PB.27864.2	0.132986
PB.10698.2	PB.2837.1	0.189447
PB.10698.2	PB.28450.1	0.112727
PB.10698.2	PB.28948.1	0.12778
PB.10698.2	PB.29031.2	0.11714
PB.10698.2	PB.29041.1	0.129049
PB.10698.2	PB.30533.1	0.139025
PB.10698.2	PB.3566.2	0.164781
PB.10698.2	PB.456.3	0.130876
PB.10698.2	PB.4688.2	0.138781
PB.10698.2	PB.471.1	0.122075
PB.10698.2	PB.4843.3	0.108525
PB.10698.2	PB.4843.4	0.148655
PB.10698.2	PB.4887.1	0.150138
PB.10698.2	PB.4980.4	0.122226
PB.10698.2	PB.5003.2	0.181871
PB.10698.2	PB.5383.3	0.167085
PB.10698.2	PB.5586.1	0.119666
PB.10698.2	PB.601.2	0.118137
PB.10698.2	PB.6086.1	0.169195
PB.10698.2	PB.6237.4	0.105651
PB.10698.2	PB.6678.2	0.135094
PB.10698.2	PB.6993.3	0.109097
PB.10698.2	PB.710.2	0.168712
PB.10698.2	PB.7537.3	0.131986
PB.10698.2	PB.7541.2	0.103404
PB.10698.2	PB.7567.3	0.108464
PB.10698.2	PB.787.1	0.109017
PB.10698.2	PB.809.2	0.113263
PB.10698.2	PB.8302.1	0.191736
PB.10698.2	PB.8556.5	0.140904
PB.10698.2	PB.8559.3	0.184141
PB.10698.2	PB.8560.2	0.108581
PB.10698.2	PB.9092.1	0.184799
PB.10698.2	PB.9184.9	0.114469
PB.10698.2	PB.9389.1	0.129252
PB.10698.2	PB.9442.1	0.102485
PB.10698.2	PB.9533.9	0.121571
PB.10788.1	PB.10844.1	0.153549
PB.10788.1	PB.10967.1	0.126702
PB.10788.1	PB.11049.1	0.121578
PB.10788.1	PB.11284.1	0.153273
PB.10788.1	PB.11385.1	0.11084
PB.10788.1	PB.11935.4	0.102504
PB.10788.1	PB.1201.5	0.149815
PB.10788.1	PB.1203.1	0.101364
PB.10788.1	PB.12133.2	0.141785
PB.10788.1	PB.12274.1	0.122946
PB.10788.1	PB.12469.2	0.112261
PB.10788.1	PB.12603.2	0.149746
PB.10788.1	PB.12736.2	0.144695
PB.10788.1	PB.12740.5	0.143119
PB.10788.1	PB.12741.1	0.16103
PB.10788.1	PB.12745.3	0.164932
PB.10788.1	PB.13182.4	0.118352
PB.10788.1	PB.13445.5	0.141863
PB.10788.1	PB.13445.8	0.135779
PB.10788.1	PB.13671.2	0.131744
PB.10788.1	PB.14426.1	0.102299
PB.10788.1	PB.14631.3	0.14306
PB.10788.1	PB.14736.1	0.143517
PB.10788.1	PB.14768.1	0.176746
PB.10788.1	PB.15099.1	0.175053
PB.10788.1	PB.15099.4	0.142593
PB.10788.1	PB.15341.2	0.132123
PB.10788.1	PB.15343.1	0.111546
PB.10788.1	PB.15806.1	0.130243
PB.10788.1	PB.16197.1	0.154439
PB.10788.1	PB.16318.1	0.163368
PB.10788.1	PB.16412.3	0.114429
PB.10788.1	PB.16808.1	0.104224
PB.10788.1	PB.16966.1	0.142238
PB.10788.1	PB.17005.1	0.107605
PB.10788.1	PB.17065.1	0.169061
PB.10788.1	PB.17100.5	0.139331
PB.10788.1	PB.1714.5	0.116695
PB.10788.1	PB.17337.1	0.156619
PB.10788.1	PB.17635.1	0.173196
PB.10788.1	PB.17639.1	0.109234
PB.10788.1	PB.17645.1	0.177677
PB.10788.1	PB.17645.2	0.123528
PB.10788.1	PB.17656.1	0.169189
PB.10788.1	PB.17657.1	0.149896
PB.10788.1	PB.18329.2	0.105243
PB.10788.1	PB.18661.1	0.105767
PB.10788.1	PB.19049.1	0.129826
PB.10788.1	PB.19125.2	0.173015
PB.10788.1	PB.19126.6	0.181089
PB.10788.1	PB.19367.2	0.150701
PB.10788.1	PB.19417.1	0.122836
PB.10788.1	PB.19524.2	0.131911
PB.10788.1	PB.19716.1	0.152497
PB.10788.1	PB.19724.1	0.102889
PB.10788.1	PB.19852.1	0.160762
PB.10788.1	PB.20147.14	0.145132
PB.10788.1	PB.20360.1	0.129526
PB.10788.1	PB.20395.1	0.158012
PB.10788.1	PB.20680.2	0.156372
PB.10788.1	PB.20978.1	0.167185
PB.10788.1	PB.21208.1	0.137129
PB.10788.1	PB.21268.1	0.159434
PB.10788.1	PB.21660.1	0.164261
PB.10788.1	PB.21825.1	0.150153
PB.10788.1	PB.21969.1	0.106632
PB.10788.1	PB.24377.1	0.123617
PB.10788.1	PB.24395.1	0.129572
PB.10788.1	PB.25406.1	0.168031
PB.10788.1	PB.2713.1	0.148242
PB.10788.1	PB.27671.1	0.141015
PB.10788.1	PB.2837.1	0.134397
PB.10788.1	PB.28450.1	0.106497
PB.10788.1	PB.28948.1	0.106829
PB.10788.1	PB.29041.1	0.108895
PB.10788.1	PB.30533.1	0.117965
PB.10788.1	PB.3348.2	0.107718
PB.10788.1	PB.3463.1	0.113291
PB.10788.1	PB.3566.2	0.135555
PB.10788.1	PB.3979.2	0.104029
PB.10788.1	PB.456.3	0.141895
PB.10788.1	PB.4688.2	0.114715
PB.10788.1	PB.471.1	0.121735
PB.10788.1	PB.4843.4	0.143728
PB.10788.1	PB.4887.1	0.126111
PB.10788.1	PB.4980.4	0.101419
PB.10788.1	PB.5003.2	0.145931
PB.10788.1	PB.5383.3	0.116036
PB.10788.1	PB.5586.1	0.106486
PB.10788.1	PB.601.2	0.1347
PB.10788.1	PB.6086.1	0.14173
PB.10788.1	PB.6237.4	0.100312
PB.10788.1	PB.6678.2	0.101976
PB.10788.1	PB.6993.3	0.112594
PB.10788.1	PB.710.2	0.127643
PB.10788.1	PB.7537.3	0.13867
PB.10788.1	PB.7541.2	0.131293
PB.10788.1	PB.787.1	0.149337
PB.10788.1	PB.809.2	0.126682
PB.10788.1	PB.8302.1	0.142455
PB.10788.1	PB.8556.5	0.113212
PB.10788.1	PB.8559.3	0.154917
PB.10788.1	PB.8560.2	0.11512
PB.10788.1	PB.9049.2	0.108115
PB.10788.1	PB.9092.1	0.140355
PB.10788.1	PB.9389.1	0.111914
PB.10788.1	PB.9442.1	0.157185
PB.10788.1	PB.9533.9	0.11532
PB.10844.1	PB.10967.1	0.131098
PB.10844.1	PB.11048.1	0.110419
PB.10844.1	PB.11049.1	0.18372
PB.10844.1	PB.11284.1	0.182986
PB.10844.1	PB.11466.1	0.136129
PB.10844.1	PB.11666.1	0.116048
PB.10844.1	PB.11785.1	0.136372
PB.10844.1	PB.11935.4	0.130422
PB.10844.1	PB.1201.5	0.179172
PB.10844.1	PB.1203.1	0.144443
PB.10844.1	PB.12133.2	0.172983
PB.10844.1	PB.12274.1	0.166685
PB.10844.1	PB.12469.2	0.165606
PB.10844.1	PB.12603.2	0.15809
PB.10844.1	PB.12736.2	0.149557
PB.10844.1	PB.12740.5	0.145835
PB.10844.1	PB.12741.1	0.181578
PB.10844.1	PB.12745.3	0.187754
PB.10844.1	PB.13182.4	0.138083
PB.10844.1	PB.13445.5	0.134882
PB.10844.1	PB.13445.8	0.158508
PB.10844.1	PB.13671.2	0.164129
PB.10844.1	PB.14158.1	0.137126
PB.10844.1	PB.14306.1	0.102027
PB.10844.1	PB.14631.3	0.168969
PB.10844.1	PB.14736.1	0.143073
PB.10844.1	PB.14763.5	0.108416
PB.10844.1	PB.14768.1	0.171775
PB.10844.1	PB.14856.1	0.120603
PB.10844.1	PB.15099.1	0.152467
PB.10844.1	PB.15099.4	0.157891
PB.10844.1	PB.15341.2	0.177288
PB.10844.1	PB.15343.1	0.179168
PB.10844.1	PB.15649.1	0.109411
PB.10844.1	PB.15806.1	0.145929
PB.10844.1	PB.16197.1	0.160813
PB.10844.1	PB.16318.1	0.190176
PB.10844.1	PB.16412.3	0.128109
PB.10844.1	PB.16808.1	0.134086
PB.10844.1	PB.16966.1	0.141914
PB.10844.1	PB.17005.1	0.169091
PB.10844.1	PB.17065.1	0.141241
PB.10844.1	PB.17078.1	0.108954
PB.10844.1	PB.17100.5	0.161823
PB.10844.1	PB.1714.5	0.139592
PB.10844.1	PB.17162.1	0.113585
PB.10844.1	PB.17337.1	0.172355
PB.10844.1	PB.17635.1	0.172503
PB.10844.1	PB.17639.1	0.101431
PB.10844.1	PB.17645.1	0.175083
PB.10844.1	PB.17645.2	0.109143
PB.10844.1	PB.17656.1	0.159621
PB.10844.1	PB.17657.1	0.140131
PB.10844.1	PB.18329.2	0.113494
PB.10844.1	PB.18661.1	0.155065
PB.10844.1	PB.19049.1	0.110523
PB.10844.1	PB.19125.2	0.181344
PB.10844.1	PB.19126.6	0.178558
PB.10844.1	PB.19367.2	0.167475
PB.10844.1	PB.19417.1	0.148446
PB.10844.1	PB.19524.2	0.145222
PB.10844.1	PB.19716.1	0.217969
PB.10844.1	PB.19724.1	0.137146
PB.10844.1	PB.19852.1	0.177935
PB.10844.1	PB.19872.3	0.14055
PB.10844.1	PB.20147.14	0.142662
PB.10844.1	PB.20147.9	0.11395
PB.10844.1	PB.20210.1	0.134043
PB.10844.1	PB.20360.1	0.204612
PB.10844.1	PB.20395.1	0.137673
PB.10844.1	PB.20419.1	0.101344
PB.10844.1	PB.20680.2	0.210231
PB.10844.1	PB.20978.1	0.157006
PB.10844.1	PB.21208.1	0.15623
PB.10844.1	PB.21268.1	0.153991
PB.10844.1	PB.21660.1	0.157887
PB.10844.1	PB.21825.1	0.159091
PB.10844.1	PB.21969.1	0.163151
PB.10844.1	PB.24377.1	0.135769
PB.10844.1	PB.24395.1	0.150167
PB.10844.1	PB.25406.1	0.189246
PB.10844.1	PB.2713.1	0.133307
PB.10844.1	PB.27671.1	0.16016
PB.10844.1	PB.27850.1	0.102184
PB.10844.1	PB.27864.2	0.131645
PB.10844.1	PB.2837.1	0.19806
PB.10844.1	PB.28450.1	0.128595
PB.10844.1	PB.28948.1	0.14245
PB.10844.1	PB.29031.2	0.125232
PB.10844.1	PB.29041.1	0.128065
PB.10844.1	PB.30533.1	0.149292
PB.10844.1	PB.3348.2	0.118907
PB.10844.1	PB.3463.1	0.111073
PB.10844.1	PB.3566.2	0.159755
PB.10844.1	PB.3979.2	0.133134
PB.10844.1	PB.456.3	0.133131
PB.10844.1	PB.4688.2	0.131789
PB.10844.1	PB.471.1	0.152661
PB.10844.1	PB.4843.3	0.118964
PB.10844.1	PB.4843.4	0.184435
PB.10844.1	PB.4887.1	0.149149
PB.10844.1	PB.4980.4	0.120155
PB.10844.1	PB.5003.2	0.175107
PB.10844.1	PB.5383.3	0.176548
PB.10844.1	PB.5586.1	0.128615
PB.10844.1	PB.601.2	0.163878
PB.10844.1	PB.6086.1	0.150445
PB.10844.1	PB.6237.4	0.140393
PB.10844.1	PB.6242.8	0.114507
PB.10844.1	PB.6302.1	0.128029
PB.10844.1	PB.6678.2	0.137347
PB.10844.1	PB.6993.3	0.155887
PB.10844.1	PB.710.2	0.17102
PB.10844.1	PB.7537.3	0.156325
PB.10844.1	PB.7541.2	0.119178
PB.10844.1	PB.7567.3	0.102111
PB.10844.1	PB.787.1	0.157672
PB.10844.1	PB.809.2	0.157427
PB.10844.1	PB.8302.1	0.205046
PB.10844.1	PB.8556.5	0.122888
PB.10844.1	PB.8559.3	0.159556
PB.10844.1	PB.8560.2	0.13695
PB.10844.1	PB.9049.2	0.130165
PB.10844.1	PB.9092.1	0.190864
PB.10844.1	PB.9184.9	0.133012
PB.10844.1	PB.9389.1	0.146072
PB.10844.1	PB.9442.1	0.120951
PB.10844.1	PB.9533.9	0.132484
PB.10967.1	PB.11049.1	0.136975
PB.10967.1	PB.11284.1	0.161781
PB.10967.1	PB.12019.2	0.125049
PB.10967.1	PB.12469.2	0.112253
PB.10967.1	PB.12603.2	0.137158
PB.10967.1	PB.12736.2	0.114375
PB.10967.1	PB.12741.1	0.131007
PB.10967.1	PB.12745.3	0.116559
PB.10967.1	PB.13182.4	0.105244
PB.10967.1	PB.13445.5	0.158319
PB.10967.1	PB.13445.8	0.117881
PB.10967.1	PB.13671.2	0.122897
PB.10967.1	PB.14736.1	0.143161
PB.10967.1	PB.14856.1	0.101069
PB.10967.1	PB.15341.2	0.116164
PB.10967.1	PB.15415.1	0.109649
PB.10967.1	PB.15806.1	0.100127
PB.10967.1	PB.15834.2	0.101296
PB.10967.1	PB.16318.1	0.163206
PB.10967.1	PB.1714.5	0.120719
PB.10967.1	PB.1716.1	0.120024
PB.10967.1	PB.17635.1	0.126199
PB.10967.1	PB.17645.1	0.106293
PB.10967.1	PB.17645.2	0.107019
PB.10967.1	PB.17656.1	0.123486
PB.10967.1	PB.17657.1	0.126426
PB.10967.1	PB.19125.2	0.103487
PB.10967.1	PB.19126.6	0.1216
PB.10967.1	PB.19417.1	0.126289
PB.10967.1	PB.19716.1	0.145922
PB.10967.1	PB.19724.1	0.108976
PB.10967.1	PB.19852.1	0.102277
PB.10967.1	PB.20360.1	0.14324
PB.10967.1	PB.20680.2	0.154216
PB.10967.1	PB.21208.1	0.10922
PB.10967.1	PB.21825.1	0.150029
PB.10967.1	PB.2713.1	0.105245
PB.10967.1	PB.27671.1	0.130156
PB.10967.1	PB.27864.2	0.1076
PB.10967.1	PB.2837.1	0.137715
PB.10967.1	PB.29031.2	0.118553
PB.10967.1	PB.29041.1	0.101551
PB.10967.1	PB.3463.1	0.137997
PB.10967.1	PB.3979.2	0.111733
PB.10967.1	PB.456.3	0.141615
PB.10967.1	PB.4688.2	0.124688
PB.10967.1	PB.4843.4	0.113073
PB.10967.1	PB.4887.1	0.116833
PB.10967.1	PB.4980.4	0.107735
PB.10967.1	PB.5003.2	0.124838
PB.10967.1	PB.5383.3	0.136044
PB.10967.1	PB.6086.1	0.113202
PB.10967.1	PB.6678.2	0.10226
PB.10967.1	PB.710.2	0.11172
PB.10967.1	PB.7567.3	0.10204
PB.10967.1	PB.8277.7	0.112947
PB.10967.1	PB.8302.1	0.139281
PB.10967.1	PB.8556.5	0.110238
PB.10967.1	PB.8559.3	0.131458
PB.10967.1	PB.9092.1	0.154464
PB.10967.1	PB.9389.1	0.10138
PB.10967.1	PB.9533.9	0.101747
PB.11048.1	PB.11049.1	0.228485
PB.11048.1	PB.11284.1	0.160958
PB.11048.1	PB.11666.1	0.125077
PB.11048.1	PB.11935.4	0.134367
PB.11048.1	PB.12019.2	0.10742
PB.11048.1	PB.12274.1	0.102983
PB.11048.1	PB.12469.2	0.145994
PB.11048.1	PB.13182.4	0.103263
PB.11048.1	PB.13243.3	0.129054
PB.11048.1	PB.13445.5	0.130122
PB.11048.1	PB.13445.8	0.113678
PB.11048.1	PB.14736.1	0.149827
PB.11048.1	PB.14763.5	0.11112
PB.11048.1	PB.15415.1	0.107062
PB.11048.1	PB.15649.1	0.116603
PB.11048.1	PB.16318.1	0.176173
PB.11048.1	PB.16808.1	0.119339
PB.11048.1	PB.1716.1	0.109995
PB.11048.1	PB.19417.1	0.157486
PB.11048.1	PB.19716.1	0.203811
PB.11048.1	PB.19724.1	0.149893
PB.11048.1	PB.20360.1	0.254639
PB.11048.1	PB.20419.1	0.121804
PB.11048.1	PB.20680.2	0.17801
PB.11048.1	PB.21825.1	0.147614
PB.11048.1	PB.27671.1	0.151019
PB.11048.1	PB.27864.2	0.15122
PB.11048.1	PB.2837.1	0.208892
PB.11048.1	PB.29031.2	0.148997
PB.11048.1	PB.29041.1	0.112045
PB.11048.1	PB.4688.2	0.128511
PB.11048.1	PB.4887.1	0.124187
PB.11048.1	PB.4980.4	0.115915
PB.11048.1	PB.5003.2	0.130718
PB.11048.1	PB.5383.3	0.227147
PB.11048.1	PB.6678.2	0.154567
PB.11048.1	PB.710.2	0.128748
PB.11048.1	PB.7567.3	0.141521
PB.11048.1	PB.8277.7	0.105819
PB.11048.1	PB.8302.1	0.196885
PB.11048.1	PB.8556.5	0.132848
PB.11048.1	PB.8559.3	0.12098
PB.11048.1	PB.9092.1	0.212794
PB.11049.1	PB.11284.1	0.211827
PB.11049.1	PB.11385.1	0.111098
PB.11049.1	PB.11466.1	0.134737
PB.11049.1	PB.11666.1	0.227603
PB.11049.1	PB.11785.1	0.133658
PB.11049.1	PB.11935.4	0.230382
PB.11049.1	PB.1201.5	0.135603
PB.11049.1	PB.12015.1	0.108868
PB.11049.1	PB.12019.2	0.201396
PB.11049.1	PB.12019.3	0.137303
PB.11049.1	PB.1203.1	0.212835
PB.11049.1	PB.12133.2	0.174774
PB.11049.1	PB.12274.1	0.191051
PB.11049.1	PB.12469.2	0.208249
PB.11049.1	PB.12577.1	0.115282
PB.11049.1	PB.12603.2	0.121831
PB.11049.1	PB.12741.1	0.157774
PB.11049.1	PB.12745.3	0.150797
PB.11049.1	PB.13182.4	0.191477
PB.11049.1	PB.13243.3	0.208293
PB.11049.1	PB.13445.5	0.220735
PB.11049.1	PB.13445.8	0.186868
PB.11049.1	PB.13671.2	0.181278
PB.11049.1	PB.14158.1	0.206089
PB.11049.1	PB.14306.1	0.198061
PB.11049.1	PB.14426.1	0.124571
PB.11049.1	PB.14631.3	0.147125
PB.11049.1	PB.14736.1	0.224316
PB.11049.1	PB.14763.5	0.225668
PB.11049.1	PB.14768.1	0.10042
PB.11049.1	PB.14856.1	0.134083
PB.11049.1	PB.15341.2	0.167711
PB.11049.1	PB.15343.1	0.181178
PB.11049.1	PB.15415.1	0.203037
PB.11049.1	PB.15649.1	0.233438
PB.11049.1	PB.15806.1	0.109427
PB.11049.1	PB.15834.2	0.184919
PB.11049.1	PB.16318.1	0.226909
PB.11049.1	PB.16808.1	0.216176
PB.11049.1	PB.16966.1	0.148194
PB.11049.1	PB.17005.1	0.189189
PB.11049.1	PB.17078.1	0.16337
PB.11049.1	PB.17099.1	0.159453
PB.11049.1	PB.17099.2	0.161271
PB.11049.1	PB.17100.5	0.152116
PB.11049.1	PB.1714.5	0.198361
PB.11049.1	PB.1716.1	0.174256
PB.11049.1	PB.17162.1	0.173068
PB.11049.1	PB.17337.1	0.112999
PB.11049.1	PB.17635.1	0.121273
PB.11049.1	PB.17639.1	0.124892
PB.11049.1	PB.17645.2	0.118838
PB.11049.1	PB.17656.1	0.122004
PB.11049.1	PB.17657.1	0.123001
PB.11049.1	PB.18477.2	0.118737
PB.11049.1	PB.18661.1	0.152515
PB.11049.1	PB.19125.2	0.102723
PB.11049.1	PB.19126.6	0.122851
PB.11049.1	PB.19367.2	0.118464
PB.11049.1	PB.19417.1	0.231598
PB.11049.1	PB.19716.1	0.223097
PB.11049.1	PB.19724.1	0.232488
PB.11049.1	PB.19852.1	0.158081
PB.11049.1	PB.19872.3	0.216956
PB.11049.1	PB.20147.14	0.11529
PB.11049.1	PB.20147.9	0.158432
PB.11049.1	PB.20210.1	0.218309
PB.11049.1	PB.20360.1	0.259946
PB.11049.1	PB.20419.1	0.212907
PB.11049.1	PB.20680.2	0.203285
PB.11049.1	PB.21268.1	0.106553
PB.11049.1	PB.21660.1	0.124793
PB.11049.1	PB.21825.1	0.227449
PB.11049.1	PB.21969.1	0.153285
PB.11049.1	PB.24377.1	0.168729
PB.11049.1	PB.24395.1	0.121354
PB.11049.1	PB.25406.1	0.127411
PB.11049.1	PB.27671.1	0.226205
PB.11049.1	PB.27850.1	0.207485
PB.11049.1	PB.27864.2	0.234262
PB.11049.1	PB.2837.1	0.229976
PB.11049.1	PB.28948.1	0.188604
PB.11049.1	PB.29031.2	0.231391
PB.11049.1	PB.29041.1	0.206214
PB.11049.1	PB.30533.1	0.139008
PB.11049.1	PB.3463.1	0.162967
PB.11049.1	PB.3566.2	0.113113
PB.11049.1	PB.3979.2	0.205243
PB.11049.1	PB.456.3	0.15484
PB.11049.1	PB.4688.2	0.223306
PB.11049.1	PB.4698.2	0.134565
PB.11049.1	PB.471.1	0.177181
PB.11049.1	PB.4843.3	0.199676
PB.11049.1	PB.4843.4	0.165531
PB.11049.1	PB.4887.1	0.207867
PB.11049.1	PB.4980.4	0.226875
PB.11049.1	PB.5003.2	0.19794
PB.11049.1	PB.5383.3	0.230587
PB.11049.1	PB.5586.1	0.215642
PB.11049.1	PB.601.2	0.166559
PB.11049.1	PB.6086.1	0.125406
PB.11049.1	PB.6237.4	0.137646
PB.11049.1	PB.6242.8	0.193175
PB.11049.1	PB.6302.1	0.223924
PB.11049.1	PB.6678.2	0.234335
PB.11049.1	PB.6993.3	0.192826
PB.11049.1	PB.710.2	0.18476
PB.11049.1	PB.7541.2	0.11534
PB.11049.1	PB.7567.3	0.209939
PB.11049.1	PB.787.1	0.115416
PB.11049.1	PB.809.2	0.102524
PB.11049.1	PB.8277.7	0.211926
PB.11049.1	PB.8302.1	0.223347
PB.11049.1	PB.8556.5	0.229098
PB.11049.1	PB.8559.3	0.202275
PB.11049.1	PB.8560.2	0.165681
PB.11049.1	PB.9049.2	0.179902
PB.11049.1	PB.9092.1	0.231559
PB.11049.1	PB.9184.9	0.201199
PB.11049.1	PB.9389.1	0.171894
PB.11049.1	PB.9533.9	0.161042
PB.11284.1	PB.11385.1	0.119033
PB.11284.1	PB.11466.1	0.162534
PB.11284.1	PB.11666.1	0.157146
PB.11284.1	PB.11785.1	0.16469
PB.11284.1	PB.11935.4	0.163103
PB.11284.1	PB.1201.5	0.168674
PB.11284.1	PB.12019.2	0.143131
PB.11284.1	PB.12019.3	0.114044
PB.11284.1	PB.1203.1	0.175534
PB.11284.1	PB.12133.2	0.174
PB.11284.1	PB.12274.1	0.170946
PB.11284.1	PB.12469.2	0.167318
PB.11284.1	PB.12577.1	0.109291
PB.11284.1	PB.12603.2	0.164591
PB.11284.1	PB.12736.2	0.137173
PB.11284.1	PB.12740.5	0.117211
PB.11284.1	PB.12741.1	0.181749
PB.11284.1	PB.12745.3	0.178744
PB.11284.1	PB.13182.4	0.174434
PB.11284.1	PB.13243.3	0.126618
PB.11284.1	PB.13445.5	0.181063
PB.11284.1	PB.13445.8	0.176195
PB.11284.1	PB.13671.2	0.188811
PB.11284.1	PB.14158.1	0.160941
PB.11284.1	PB.14306.1	0.137197
PB.11284.1	PB.14426.1	0.104946
PB.11284.1	PB.14631.3	0.180959
PB.11284.1	PB.14736.1	0.165279
PB.11284.1	PB.14763.5	0.164827
PB.11284.1	PB.14768.1	0.128933
PB.11284.1	PB.14856.1	0.158639
PB.11284.1	PB.15099.1	0.122334
PB.11284.1	PB.15099.4	0.121967
PB.11284.1	PB.15341.2	0.187586
PB.11284.1	PB.15343.1	0.189356
PB.11284.1	PB.15415.1	0.137692
PB.11284.1	PB.15649.1	0.159274
PB.11284.1	PB.15806.1	0.130354
PB.11284.1	PB.15834.2	0.128756
PB.11284.1	PB.16197.1	0.127906
PB.11284.1	PB.16318.1	0.181156
PB.11284.1	PB.16412.3	0.125789
PB.11284.1	PB.16808.1	0.169079
PB.11284.1	PB.16966.1	0.148136
PB.11284.1	PB.17005.1	0.190727
PB.11284.1	PB.17065.1	0.105033
PB.11284.1	PB.17078.1	0.130793
PB.11284.1	PB.17099.1	0.103929
PB.11284.1	PB.17099.2	0.106319
PB.11284.1	PB.17100.5	0.158487
PB.11284.1	PB.1714.5	0.169916
PB.11284.1	PB.1716.1	0.113852
PB.11284.1	PB.17162.1	0.148792
PB.11284.1	PB.17337.1	0.139754
PB.11284.1	PB.17635.1	0.177202
PB.11284.1	PB.17639.1	0.123105
PB.11284.1	PB.17645.1	0.157893
PB.11284.1	PB.17645.2	0.130424
PB.11284.1	PB.17656.1	0.167926
PB.11284.1	PB.17657.1	0.162072
PB.11284.1	PB.18329.2	0.11297
PB.11284.1	PB.18661.1	0.180289
PB.11284.1	PB.19125.2	0.161054
PB.11284.1	PB.19126.6	0.175094
PB.11284.1	PB.19367.2	0.156215
PB.11284.1	PB.19417.1	0.167169
PB.11284.1	PB.19524.2	0.116092
PB.11284.1	PB.19716.1	0.216991
PB.11284.1	PB.19724.1	0.158198
PB.11284.1	PB.19852.1	0.178744
PB.11284.1	PB.19872.3	0.190905
PB.11284.1	PB.20147.14	0.121262
PB.11284.1	PB.20147.9	0.122061
PB.11284.1	PB.20210.1	0.168364
PB.11284.1	PB.20360.1	0.236256
PB.11284.1	PB.20395.1	0.110215
PB.11284.1	PB.20419.1	0.13567
PB.11284.1	PB.20680.2	0.205809
PB.11284.1	PB.20978.1	0.11601
PB.11284.1	PB.21208.1	0.140286
PB.11284.1	PB.21268.1	0.118813
PB.11284.1	PB.21660.1	0.144614
PB.11284.1	PB.21825.1	0.184013
PB.11284.1	PB.21969.1	0.17574
PB.11284.1	PB.24377.1	0.153288
PB.11284.1	PB.24395.1	0.159842
PB.11284.1	PB.25406.1	0.161422
PB.11284.1	PB.2713.1	0.129138
PB.11284.1	PB.27671.1	0.175583
PB.11284.1	PB.27850.1	0.147079
PB.11284.1	PB.27864.2	0.155245
PB.11284.1	PB.2837.1	0.209211
PB.11284.1	PB.28450.1	0.12663
PB.11284.1	PB.28948.1	0.16982
PB.11284.1	PB.29031.2	0.159878
PB.11284.1	PB.29041.1	0.166748
PB.11284.1	PB.30533.1	0.156422
PB.11284.1	PB.3348.2	0.119149
PB.11284.1	PB.3463.1	0.14741
PB.11284.1	PB.3566.2	0.129128
PB.11284.1	PB.3979.2	0.180464
PB.11284.1	PB.456.3	0.167061
PB.11284.1	PB.4688.2	0.170127
PB.11284.1	PB.4698.2	0.112649
PB.11284.1	PB.471.1	0.156335
PB.11284.1	PB.4843.3	0.146327
PB.11284.1	PB.4843.4	0.181823
PB.11284.1	PB.4887.1	0.176808
PB.11284.1	PB.4980.4	0.168731
PB.11284.1	PB.5003.2	0.17908
PB.11284.1	PB.5383.3	0.198673
PB.11284.1	PB.5586.1	0.160296
PB.11284.1	PB.601.2	0.171958
PB.11284.1	PB.6086.1	0.146981
PB.11284.1	PB.6237.4	0.158223
PB.11284.1	PB.6242.8	0.142712
PB.11284.1	PB.6302.1	0.156269
PB.11284.1	PB.6678.2	0.156827
PB.11284.1	PB.6993.3	0.17762
PB.11284.1	PB.710.2	0.162759
PB.11284.1	PB.7537.3	0.123019
PB.11284.1	PB.7541.2	0.112745
PB.11284.1	PB.7567.3	0.122717
PB.11284.1	PB.787.1	0.162827
PB.11284.1	PB.809.2	0.145578
PB.11284.1	PB.8277.7	0.151097
PB.11284.1	PB.8302.1	0.209647
PB.11284.1	PB.8556.5	0.155778
PB.11284.1	PB.8559.3	0.179771
PB.11284.1	PB.8560.2	0.153183
PB.11284.1	PB.9049.2	0.163275
PB.11284.1	PB.9092.1	0.206481
PB.11284.1	PB.9184.9	0.166813
PB.11284.1	PB.9389.1	0.176529
PB.11284.1	PB.9442.1	0.113758
PB.11284.1	PB.9533.9	0.161653
PB.11385.1	PB.12019.2	0.106033
PB.11385.1	PB.12741.1	0.101434
PB.11385.1	PB.13445.5	0.124192
PB.11385.1	PB.14736.1	0.127785
PB.11385.1	PB.16318.1	0.124183
PB.11385.1	PB.16966.1	0.100495
PB.11385.1	PB.17065.1	0.100024
PB.11385.1	PB.17100.5	0.105267
PB.11385.1	PB.1714.5	0.100876
PB.11385.1	PB.1716.1	0.107772
PB.11385.1	PB.17645.2	0.104369
PB.11385.1	PB.17656.1	0.108715
PB.11385.1	PB.17657.1	0.106716
PB.11385.1	PB.19126.6	0.105466
PB.11385.1	PB.19417.1	0.102623
PB.11385.1	PB.19716.1	0.113264
PB.11385.1	PB.19852.1	0.101227
PB.11385.1	PB.20147.14	0.100721
PB.11385.1	PB.20360.1	0.113457
PB.11385.1	PB.20680.2	0.111575
PB.11385.1	PB.21660.1	0.112324
PB.11385.1	PB.21825.1	0.118768
PB.11385.1	PB.25678.1	0.10412
PB.11385.1	PB.27671.1	0.111997
PB.11385.1	PB.2837.1	0.107904
PB.11385.1	PB.3463.1	0.11663
PB.11385.1	PB.456.3	0.106975
PB.11385.1	PB.5383.3	0.108768
PB.11385.1	PB.7541.2	0.109067
PB.11385.1	PB.8302.1	0.108312
PB.11385.1	PB.8559.3	0.102833
PB.11385.1	PB.9092.1	0.117679
PB.11385.1	PB.9442.1	0.119705
PB.11466.1	PB.12469.2	0.134858
PB.11466.1	PB.12603.2	0.124286
PB.11466.1	PB.12741.1	0.120139
PB.11466.1	PB.13182.4	0.116598
PB.11466.1	PB.13445.5	0.11624
PB.11466.1	PB.13445.8	0.137437
PB.11466.1	PB.13671.2	0.117697
PB.11466.1	PB.14736.1	0.11105
PB.11466.1	PB.14856.1	0.110331
PB.11466.1	PB.15806.1	0.145063
PB.11466.1	PB.16318.1	0.1589
PB.11466.1	PB.16412.3	0.101894
PB.11466.1	PB.16808.1	0.103314
PB.11466.1	PB.17635.1	0.108024
PB.11466.1	PB.17645.1	0.106784
PB.11466.1	PB.19125.2	0.105473
PB.11466.1	PB.19126.6	0.103486
PB.11466.1	PB.19417.1	0.120864
PB.11466.1	PB.19716.1	0.164872
PB.11466.1	PB.19724.1	0.103101
PB.11466.1	PB.20360.1	0.153302
PB.11466.1	PB.20680.2	0.182319
PB.11466.1	PB.21208.1	0.120206
PB.11466.1	PB.21825.1	0.12888
PB.11466.1	PB.24395.1	0.104549
PB.11466.1	PB.2713.1	0.130447
PB.11466.1	PB.27671.1	0.123014
PB.11466.1	PB.2837.1	0.152771
PB.11466.1	PB.28450.1	0.107733
PB.11466.1	PB.29031.2	0.10726
PB.11466.1	PB.29041.1	0.110792
PB.11466.1	PB.30533.1	0.116828
PB.11466.1	PB.3566.2	0.15289
PB.11466.1	PB.456.3	0.136185
PB.11466.1	PB.4688.2	0.118842
PB.11466.1	PB.4887.1	0.124517
PB.11466.1	PB.5003.2	0.134913
PB.11466.1	PB.5383.3	0.12564
PB.11466.1	PB.6086.1	0.142017
PB.11466.1	PB.6237.4	0.103478
PB.11466.1	PB.710.2	0.143699
PB.11466.1	PB.787.1	0.107243
PB.11466.1	PB.8302.1	0.15803
PB.11466.1	PB.8559.3	0.136004
PB.11466.1	PB.9092.1	0.155586
PB.11466.1	PB.9389.1	0.108053
PB.11466.1	PB.9533.9	0.11527
PB.11666.1	PB.11935.4	0.124091
PB.11666.1	PB.1201.5	0.10693
PB.11666.1	PB.12019.2	0.121084
PB.11666.1	PB.1203.1	0.130736
PB.11666.1	PB.12133.2	0.124818
PB.11666.1	PB.12274.1	0.1167
PB.11666.1	PB.12469.2	0.153466
PB.11666.1	PB.12741.1	0.111996
PB.11666.1	PB.12745.3	0.113844
PB.11666.1	PB.13182.4	0.114573
PB.11666.1	PB.13243.3	0.113838
PB.11666.1	PB.13445.5	0.13579
PB.11666.1	PB.13445.8	0.116076
PB.11666.1	PB.13671.2	0.117837
PB.11666.1	PB.14158.1	0.135037
PB.11666.1	PB.14306.1	0.119092
PB.11666.1	PB.14631.3	0.106509
PB.11666.1	PB.14736.1	0.134594
PB.11666.1	PB.14763.5	0.126628
PB.11666.1	PB.15341.2	0.116557
PB.11666.1	PB.15343.1	0.12049
PB.11666.1	PB.15415.1	0.116276
PB.11666.1	PB.15649.1	0.128773
PB.11666.1	PB.15834.2	0.109613
PB.11666.1	PB.16318.1	0.169465
PB.11666.1	PB.16808.1	0.122524
PB.11666.1	PB.16966.1	0.1156
PB.11666.1	PB.17005.1	0.124294
PB.11666.1	PB.17078.1	0.105741
PB.11666.1	PB.17100.5	0.107654
PB.11666.1	PB.1714.5	0.124353
PB.11666.1	PB.1716.1	0.102791
PB.11666.1	PB.17162.1	0.113401
PB.11666.1	PB.17635.1	0.105838
PB.11666.1	PB.17656.1	0.106547
PB.11666.1	PB.17657.1	0.102716
PB.11666.1	PB.18661.1	0.103168
PB.11666.1	PB.19126.6	0.106636
PB.11666.1	PB.19417.1	0.153624
PB.11666.1	PB.19716.1	0.202284
PB.11666.1	PB.19724.1	0.145005
PB.11666.1	PB.19852.1	0.12527
PB.11666.1	PB.19872.3	0.127396
PB.11666.1	PB.20147.9	0.102243
PB.11666.1	PB.20210.1	0.135223
PB.11666.1	PB.20360.1	0.259147
PB.11666.1	PB.20419.1	0.118504
PB.11666.1	PB.20680.2	0.180648
PB.11666.1	PB.21825.1	0.134739
PB.11666.1	PB.21969.1	0.104777
PB.11666.1	PB.24377.1	0.122798
PB.11666.1	PB.25406.1	0.106822
PB.11666.1	PB.27671.1	0.143914
PB.11666.1	PB.27850.1	0.12239
PB.11666.1	PB.27864.2	0.144206
PB.11666.1	PB.2837.1	0.211358
PB.11666.1	PB.28948.1	0.115889
PB.11666.1	PB.29031.2	0.145262
PB.11666.1	PB.29041.1	0.117431
PB.11666.1	PB.3463.1	0.106998
PB.11666.1	PB.3979.2	0.127737
PB.11666.1	PB.456.3	0.100371
PB.11666.1	PB.4688.2	0.131997
PB.11666.1	PB.471.1	0.114488
PB.11666.1	PB.4843.3	0.120107
PB.11666.1	PB.4843.4	0.118121
PB.11666.1	PB.4887.1	0.123306
PB.11666.1	PB.4980.4	0.128279
PB.11666.1	PB.5003.2	0.125156
PB.11666.1	PB.5383.3	0.219952
PB.11666.1	PB.5586.1	0.131099
PB.11666.1	PB.601.2	0.116295
PB.11666.1	PB.6242.8	0.118106
PB.11666.1	PB.6302.1	0.126515
PB.11666.1	PB.6678.2	0.141646
PB.11666.1	PB.6993.3	0.130458
PB.11666.1	PB.710.2	0.133289
PB.11666.1	PB.7567.3	0.136215
PB.11666.1	PB.8277.7	0.122736
PB.11666.1	PB.8302.1	0.194779
PB.11666.1	PB.8556.5	0.129747
PB.11666.1	PB.8559.3	0.126367
PB.11666.1	PB.8560.2	0.110491
PB.11666.1	PB.9049.2	0.120625
PB.11666.1	PB.9092.1	0.215883
PB.11666.1	PB.9184.9	0.111253
PB.11666.1	PB.9389.1	0.106604
PB.11666.1	PB.9533.9	0.1024
PB.11785.1	PB.12469.2	0.142859
PB.11785.1	PB.12603.2	0.122701
PB.11785.1	PB.12741.1	0.112853
PB.11785.1	PB.13182.4	0.113377
PB.11785.1	PB.13445.5	0.108281
PB.11785.1	PB.13445.8	0.135861
PB.11785.1	PB.13671.2	0.109906
PB.11785.1	PB.14631.3	0.105284
PB.11785.1	PB.14736.1	0.10194
PB.11785.1	PB.14856.1	0.107761
PB.11785.1	PB.15806.1	0.145876
PB.11785.1	PB.16318.1	0.15313
PB.11785.1	PB.16808.1	0.10381
PB.11785.1	PB.17635.1	0.133371
PB.11785.1	PB.17645.1	0.132377
PB.11785.1	PB.17656.1	0.119288
PB.11785.1	PB.17657.1	0.109617
PB.11785.1	PB.19125.2	0.123362
PB.11785.1	PB.19126.6	0.123344
PB.11785.1	PB.19417.1	0.112735
PB.11785.1	PB.19716.1	0.169709
PB.11785.1	PB.19724.1	0.102577
PB.11785.1	PB.20360.1	0.149651
PB.11785.1	PB.20680.2	0.186097
PB.11785.1	PB.21208.1	0.116809
PB.11785.1	PB.21825.1	0.123231
PB.11785.1	PB.24395.1	0.108572
PB.11785.1	PB.2713.1	0.130463
PB.11785.1	PB.27671.1	0.119492
PB.11785.1	PB.2837.1	0.149942
PB.11785.1	PB.28450.1	0.103036
PB.11785.1	PB.29031.2	0.104946
PB.11785.1	PB.29041.1	0.105005
PB.11785.1	PB.30533.1	0.114043
PB.11785.1	PB.3566.2	0.154391
PB.11785.1	PB.456.3	0.128135
PB.11785.1	PB.4688.2	0.109505
PB.11785.1	PB.4887.1	0.125921
PB.11785.1	PB.5003.2	0.140042
PB.11785.1	PB.5383.3	0.12584
PB.11785.1	PB.6086.1	0.143558
PB.11785.1	PB.6237.4	0.101429
PB.11785.1	PB.710.2	0.14896
PB.11785.1	PB.787.1	0.113075
PB.11785.1	PB.8302.1	0.162093
PB.11785.1	PB.8559.3	0.125806
PB.11785.1	PB.9092.1	0.148802
PB.11785.1	PB.9389.1	0.108956
PB.11785.1	PB.9533.9	0.103836
PB.11935.4	PB.1201.5	0.116425
PB.11935.4	PB.12019.2	0.116644
PB.11935.4	PB.1203.1	0.143
PB.11935.4	PB.12133.2	0.140408
PB.11935.4	PB.12274.1	0.156223
PB.11935.4	PB.12469.2	0.155261
PB.11935.4	PB.12741.1	0.12936
PB.11935.4	PB.12745.3	0.132152
PB.11935.4	PB.13182.4	0.128417
PB.11935.4	PB.13243.3	0.119721
PB.11935.4	PB.13445.5	0.13826
PB.11935.4	PB.13445.8	0.124536
PB.11935.4	PB.13671.2	0.132159
PB.11935.4	PB.14158.1	0.142959
PB.11935.4	PB.14306.1	0.124332
PB.11935.4	PB.14631.3	0.115711
PB.11935.4	PB.14736.1	0.14447
PB.11935.4	PB.14763.5	0.125
PB.11935.4	PB.14768.1	0.112355
PB.11935.4	PB.15341.2	0.131615
PB.11935.4	PB.15343.1	0.137064
PB.11935.4	PB.15415.1	0.114889
PB.11935.4	PB.15649.1	0.134744
PB.11935.4	PB.15834.2	0.112694
PB.11935.4	PB.16318.1	0.177986
PB.11935.4	PB.16808.1	0.127515
PB.11935.4	PB.16966.1	0.115068
PB.11935.4	PB.17005.1	0.13088
PB.11935.4	PB.17078.1	0.113731
PB.11935.4	PB.17100.5	0.123914
PB.11935.4	PB.1714.5	0.133697
PB.11935.4	PB.1716.1	0.10223
PB.11935.4	PB.17162.1	0.116978
PB.11935.4	PB.17337.1	0.116216
PB.11935.4	PB.18661.1	0.113014
PB.11935.4	PB.19126.6	0.104343
PB.11935.4	PB.19367.2	0.10634
PB.11935.4	PB.19417.1	0.156237
PB.11935.4	PB.19716.1	0.215619
PB.11935.4	PB.19724.1	0.148389
PB.11935.4	PB.19852.1	0.129103
PB.11935.4	PB.19872.3	0.132361
PB.11935.4	PB.20147.14	0.110052
PB.11935.4	PB.20147.9	0.118604
PB.11935.4	PB.20210.1	0.14267
PB.11935.4	PB.20360.1	0.257269
PB.11935.4	PB.20419.1	0.127744
PB.11935.4	PB.20680.2	0.187488
PB.11935.4	PB.20978.1	0.109185
PB.11935.4	PB.21268.1	0.119555
PB.11935.4	PB.21660.1	0.118894
PB.11935.4	PB.21825.1	0.146061
PB.11935.4	PB.21969.1	0.115864
PB.11935.4	PB.24377.1	0.122006
PB.11935.4	PB.25406.1	0.123497
PB.11935.4	PB.27671.1	0.154851
PB.11935.4	PB.27850.1	0.119023
PB.11935.4	PB.27864.2	0.143604
PB.11935.4	PB.2837.1	0.219191
PB.11935.4	PB.28948.1	0.129799
PB.11935.4	PB.29031.2	0.141124
PB.11935.4	PB.29041.1	0.124642
PB.11935.4	PB.30533.1	0.104075
PB.11935.4	PB.3463.1	0.107418
PB.11935.4	PB.3979.2	0.129113
PB.11935.4	PB.456.3	0.105614
PB.11935.4	PB.4688.2	0.131332
PB.11935.4	PB.471.1	0.142466
PB.11935.4	PB.4843.3	0.132791
PB.11935.4	PB.4843.4	0.140271
PB.11935.4	PB.4887.1	0.129992
PB.11935.4	PB.4980.4	0.134539
PB.11935.4	PB.5003.2	0.14226
PB.11935.4	PB.5383.3	0.220539
PB.11935.4	PB.5586.1	0.143572
PB.11935.4	PB.601.2	0.131349
PB.11935.4	PB.6242.8	0.127663
PB.11935.4	PB.6302.1	0.148194
PB.11935.4	PB.6678.2	0.155213
PB.11935.4	PB.6993.3	0.13507
PB.11935.4	PB.710.2	0.139393
PB.11935.4	PB.7567.3	0.133489
PB.11935.4	PB.8277.7	0.115083
PB.11935.4	PB.8302.1	0.205849
PB.11935.4	PB.8556.5	0.138004
PB.11935.4	PB.8559.3	0.138367
PB.11935.4	PB.8560.2	0.124801
PB.11935.4	PB.9049.2	0.115409
PB.11935.4	PB.9092.1	0.214827
PB.11935.4	PB.9184.9	0.132983
PB.11935.4	PB.9389.1	0.118372
PB.11935.4	PB.9533.9	0.110863
PB.1201.5	PB.12019.2	0.103854
PB.1201.5	PB.1203.1	0.130147
PB.1201.5	PB.12133.2	0.140951
PB.1201.5	PB.12469.2	0.135702
PB.1201.5	PB.12603.2	0.162025
PB.1201.5	PB.12736.2	0.146521
PB.1201.5	PB.12741.1	0.185348
PB.1201.5	PB.12745.3	0.162138
PB.1201.5	PB.13182.4	0.129866
PB.1201.5	PB.13445.5	0.157387
PB.1201.5	PB.13445.8	0.159609
PB.1201.5	PB.13671.2	0.14089
PB.1201.5	PB.14736.1	0.164436
PB.1201.5	PB.14768.1	0.115342
PB.1201.5	PB.15099.1	0.104399
PB.1201.5	PB.15099.4	0.140855
PB.1201.5	PB.15341.2	0.121099
PB.1201.5	PB.15343.1	0.117279
PB.1201.5	PB.15649.1	0.10998
PB.1201.5	PB.15806.1	0.143897
PB.1201.5	PB.15834.2	0.104867
PB.1201.5	PB.16197.1	0.11089
PB.1201.5	PB.16318.1	0.18885
PB.1201.5	PB.16412.3	0.110182
PB.1201.5	PB.16808.1	0.125014
PB.1201.5	PB.1714.5	0.120532
PB.1201.5	PB.17645.1	0.102629
PB.1201.5	PB.18329.2	0.118029
PB.1201.5	PB.19125.2	0.133696
PB.1201.5	PB.19126.6	0.10221
PB.1201.5	PB.19367.2	0.13524
PB.1201.5	PB.19417.1	0.141012
PB.1201.5	PB.19524.2	0.127006
PB.1201.5	PB.19716.1	0.182318
PB.1201.5	PB.19724.1	0.127117
PB.1201.5	PB.20210.1	0.10959
PB.1201.5	PB.20360.1	0.151661
PB.1201.5	PB.20419.1	0.107736
PB.1201.5	PB.20680.2	0.177259
PB.1201.5	PB.21208.1	0.154208
PB.1201.5	PB.21825.1	0.174461
PB.1201.5	PB.2713.1	0.172243
PB.1201.5	PB.27671.1	0.168369
PB.1201.5	PB.27864.2	0.127912
PB.1201.5	PB.2837.1	0.154753
PB.1201.5	PB.28450.1	0.118104
PB.1201.5	PB.28948.1	0.132315
PB.1201.5	PB.29031.2	0.103591
PB.1201.5	PB.29041.1	0.114301
PB.1201.5	PB.30533.1	0.130328
PB.1201.5	PB.3463.1	0.104341
PB.1201.5	PB.3566.2	0.16298
PB.1201.5	PB.3979.2	0.109522
PB.1201.5	PB.456.3	0.138858
PB.1201.5	PB.4688.2	0.123302
PB.1201.5	PB.4843.3	0.11576
PB.1201.5	PB.4843.4	0.169118
PB.1201.5	PB.4887.1	0.150198
PB.1201.5	PB.4980.4	0.111719
PB.1201.5	PB.5003.2	0.174578
PB.1201.5	PB.5383.3	0.135815
PB.1201.5	PB.5586.1	0.124974
PB.1201.5	PB.601.2	0.145385
PB.1201.5	PB.6086.1	0.156716
PB.1201.5	PB.6237.4	0.118821
PB.1201.5	PB.6678.2	0.121274
PB.1201.5	PB.710.2	0.157207
PB.1201.5	PB.7537.3	0.158862
PB.1201.5	PB.787.1	0.101343
PB.1201.5	PB.8302.1	0.172611
PB.1201.5	PB.8556.5	0.128013
PB.1201.5	PB.8559.3	0.177454
PB.1201.5	PB.8560.2	0.119391
PB.1201.5	PB.9092.1	0.15641
PB.1201.5	PB.9184.9	0.105835
PB.1201.5	PB.9389.1	0.122777
PB.1201.5	PB.9533.9	0.116342
PB.12015.1	PB.12019.2	0.111087
PB.12015.1	PB.13445.5	0.112645
PB.12015.1	PB.14426.1	0.103592
PB.12015.1	PB.14736.1	0.1157
PB.12015.1	PB.15834.2	0.104694
PB.12015.1	PB.16318.1	0.102985
PB.12015.1	PB.16966.1	0.10511
PB.12015.1	PB.17078.2	0.102256
PB.12015.1	PB.17099.2	0.100979
PB.12015.1	PB.17100.5	0.103606
PB.12015.1	PB.1716.1	0.123568
PB.12015.1	PB.17639.1	0.117767
PB.12015.1	PB.17645.2	0.126672
PB.12015.1	PB.17656.1	0.108559
PB.12015.1	PB.17657.1	0.103701
PB.12015.1	PB.18477.2	0.102376
PB.12015.1	PB.20360.1	0.110221
PB.12015.1	PB.21825.1	0.1006
PB.12015.1	PB.3463.1	0.10986
PB.12015.1	PB.4698.2	0.103473
PB.12015.1	PB.5383.3	0.111538
PB.12015.1	PB.7541.2	0.112846
PB.12015.1	PB.9092.1	0.10932
PB.12015.1	PB.9442.1	0.125499
PB.12019.2	PB.12019.3	0.128893
PB.12019.2	PB.1203.1	0.105527
PB.12019.2	PB.12133.2	0.135369
PB.12019.2	PB.12274.1	0.135182
PB.12019.2	PB.12469.2	0.118344
PB.12019.2	PB.12577.1	0.103885
PB.12019.2	PB.12741.1	0.101013
PB.12019.2	PB.12745.3	0.128318
PB.12019.2	PB.13243.3	0.133336
PB.12019.2	PB.13445.5	0.147997
PB.12019.2	PB.14158.1	0.125577
PB.12019.2	PB.14306.1	0.132176
PB.12019.2	PB.14426.1	0.156638
PB.12019.2	PB.14631.3	0.110943
PB.12019.2	PB.14736.1	0.158488
PB.12019.2	PB.14763.5	0.101994
PB.12019.2	PB.14768.1	0.108107
PB.12019.2	PB.15099.1	0.100325
PB.12019.2	PB.15341.2	0.115296
PB.12019.2	PB.15343.1	0.100779
PB.12019.2	PB.15415.1	0.124599
PB.12019.2	PB.15649.1	0.111927
PB.12019.2	PB.15834.2	0.142385
PB.12019.2	PB.16318.1	0.163882
PB.12019.2	PB.16808.1	0.102726
PB.12019.2	PB.16966.1	0.160655
PB.12019.2	PB.17005.1	0.10698
PB.12019.2	PB.17078.1	0.158773
PB.12019.2	PB.17078.2	0.141385
PB.12019.2	PB.17099.1	0.132987
PB.12019.2	PB.17099.2	0.129774
PB.12019.2	PB.17100.5	0.154824
PB.12019.2	PB.1714.5	0.119909
PB.12019.2	PB.1716.1	0.148244
PB.12019.2	PB.17162.1	0.135017
PB.12019.2	PB.17635.1	0.130727
PB.12019.2	PB.17639.1	0.170195
PB.12019.2	PB.17645.1	0.105222
PB.12019.2	PB.17645.2	0.174737
PB.12019.2	PB.17656.1	0.145875
PB.12019.2	PB.17657.1	0.146615
PB.12019.2	PB.18477.2	0.134186
PB.12019.2	PB.19126.6	0.138212
PB.12019.2	PB.19417.1	0.148638
PB.12019.2	PB.19716.1	0.166795
PB.12019.2	PB.19724.1	0.134743
PB.12019.2	PB.19852.1	0.157555
PB.12019.2	PB.19872.3	0.104428
PB.12019.2	PB.20147.14	0.109449
PB.12019.2	PB.20147.9	0.13587
PB.12019.2	PB.20210.1	0.116013
PB.12019.2	PB.20360.1	0.221204
PB.12019.2	PB.20419.1	0.125841
PB.12019.2	PB.20680.2	0.146457
PB.12019.2	PB.21268.1	0.110787
PB.12019.2	PB.21660.1	0.136608
PB.12019.2	PB.21825.1	0.14488
PB.12019.2	PB.24377.1	0.163241
PB.12019.2	PB.25406.1	0.112367
PB.12019.2	PB.27671.1	0.139616
PB.12019.2	PB.27850.1	0.127585
PB.12019.2	PB.27864.2	0.142124
PB.12019.2	PB.2837.1	0.176335
PB.12019.2	PB.29031.2	0.142885
PB.12019.2	PB.3463.1	0.128718
PB.12019.2	PB.3979.2	0.122213
PB.12019.2	PB.4688.2	0.125902
PB.12019.2	PB.4698.2	0.15698
PB.12019.2	PB.471.1	0.129866
PB.12019.2	PB.4843.3	0.138117
PB.12019.2	PB.4843.4	0.116967
PB.12019.2	PB.4887.1	0.108235
PB.12019.2	PB.4980.4	0.110498
PB.12019.2	PB.5003.2	0.110438
PB.12019.2	PB.5383.3	0.20415
PB.12019.2	PB.5586.1	0.131829
PB.12019.2	PB.601.2	0.118388
PB.12019.2	PB.6242.8	0.143015
PB.12019.2	PB.6302.1	0.113068
PB.12019.2	PB.6678.2	0.136769
PB.12019.2	PB.6993.3	0.12292
PB.12019.2	PB.710.2	0.100596
PB.12019.2	PB.7541.2	0.156897
PB.12019.2	PB.7567.3	0.154715
PB.12019.2	PB.787.1	0.100697
PB.12019.2	PB.8277.7	0.120528
PB.12019.2	PB.8302.1	0.161991
PB.12019.2	PB.8556.5	0.136778
PB.12019.2	PB.8559.3	0.113996
PB.12019.2	PB.8560.2	0.113333
PB.12019.2	PB.9049.2	0.161702
PB.12019.2	PB.9092.1	0.195091
PB.12019.2	PB.9442.1	0.141828
PB.12019.3	PB.13243.3	0.112948
PB.12019.3	PB.13445.5	0.130996
PB.12019.3	PB.14736.1	0.133935
PB.12019.3	PB.15415.1	0.106672
PB.12019.3	PB.15834.2	0.119366
PB.12019.3	PB.16318.1	0.124926
PB.12019.3	PB.17099.2	0.110995
PB.12019.3	PB.1716.1	0.139748
PB.12019.3	PB.17639.1	0.110844
PB.12019.3	PB.17645.2	0.11863
PB.12019.3	PB.18477.2	0.110838
PB.12019.3	PB.19417.1	0.111696
PB.12019.3	PB.19716.1	0.113707
PB.12019.3	PB.20360.1	0.142556
PB.12019.3	PB.20419.1	0.103686
PB.12019.3	PB.20680.2	0.105952
PB.12019.3	PB.21825.1	0.11809
PB.12019.3	PB.27671.1	0.109032
PB.12019.3	PB.27864.2	0.104788
PB.12019.3	PB.2837.1	0.118551
PB.12019.3	PB.29031.2	0.104926
PB.12019.3	PB.3463.1	0.11639
PB.12019.3	PB.4843.3	0.104688
PB.12019.3	PB.5383.3	0.140241
PB.12019.3	PB.6678.2	0.100687
PB.12019.3	PB.7541.2	0.101447
PB.12019.3	PB.7567.3	0.118399
PB.12019.3	PB.8277.7	0.10709
PB.12019.3	PB.8302.1	0.110125
PB.12019.3	PB.8556.5	0.105168
PB.12019.3	PB.9092.1	0.136247
PB.12019.3	PB.9442.1	0.107596
PB.1203.1	PB.12133.2	0.136407
PB.1203.1	PB.12274.1	0.134128
PB.1203.1	PB.12469.2	0.156889
PB.1203.1	PB.12740.5	0.102199
PB.1203.1	PB.12741.1	0.120585
PB.1203.1	PB.12745.3	0.135265
PB.1203.1	PB.13182.4	0.125949
PB.1203.1	PB.13243.3	0.124752
PB.1203.1	PB.13445.5	0.141095
PB.1203.1	PB.13445.8	0.143363
PB.1203.1	PB.13671.2	0.10529
PB.1203.1	PB.14158.1	0.115222
PB.1203.1	PB.14426.1	0.104395
PB.1203.1	PB.14736.1	0.169396
PB.1203.1	PB.14763.5	0.105294
PB.1203.1	PB.14768.1	0.154849
PB.1203.1	PB.15099.1	0.126097
PB.1203.1	PB.15099.4	0.107442
PB.1203.1	PB.15341.2	0.102787
PB.1203.1	PB.15343.1	0.112373
PB.1203.1	PB.15649.1	0.141725
PB.1203.1	PB.15806.1	0.103052
PB.1203.1	PB.16197.1	0.100046
PB.1203.1	PB.16318.1	0.194283
PB.1203.1	PB.16808.1	0.147076
PB.1203.1	PB.16966.1	0.135591
PB.1203.1	PB.17005.1	0.102446
PB.1203.1	PB.17065.1	0.123283
PB.1203.1	PB.17100.5	0.112657
PB.1203.1	PB.1714.5	0.10219
PB.1203.1	PB.1716.1	0.100609
PB.1203.1	PB.17337.1	0.117358
PB.1203.1	PB.17645.1	0.10481
PB.1203.1	PB.17656.1	0.106708
PB.1203.1	PB.19125.2	0.104164
PB.1203.1	PB.19126.6	0.110928
PB.1203.1	PB.19367.2	0.116817
PB.1203.1	PB.19417.1	0.169683
PB.1203.1	PB.19716.1	0.227115
PB.1203.1	PB.19724.1	0.148411
PB.1203.1	PB.19852.1	0.122847
PB.1203.1	PB.20147.14	0.125859
PB.1203.1	PB.20147.9	0.114077
PB.1203.1	PB.20210.1	0.111951
PB.1203.1	PB.20360.1	0.238688
PB.1203.1	PB.20419.1	0.124416
PB.1203.1	PB.20680.2	0.195646
PB.1203.1	PB.20978.1	0.139141
PB.1203.1	PB.21268.1	0.139291
PB.1203.1	PB.21660.1	0.126012
PB.1203.1	PB.21825.1	0.164969
PB.1203.1	PB.24377.1	0.131996
PB.1203.1	PB.25406.1	0.129543
PB.1203.1	PB.2713.1	0.105722
PB.1203.1	PB.27671.1	0.182889
PB.1203.1	PB.27864.2	0.153187
PB.1203.1	PB.2837.1	0.211474
PB.1203.1	PB.28948.1	0.127133
PB.1203.1	PB.29031.2	0.1357
PB.1203.1	PB.29041.1	0.130743
PB.1203.1	PB.3566.2	0.126737
PB.1203.1	PB.3979.2	0.100108
PB.1203.1	PB.456.3	0.102205
PB.1203.1	PB.4688.2	0.129243
PB.1203.1	PB.471.1	0.122544
PB.1203.1	PB.4843.3	0.108662
PB.1203.1	PB.4843.4	0.130471
PB.1203.1	PB.4887.1	0.148384
PB.1203.1	PB.4980.4	0.119965
PB.1203.1	PB.5003.2	0.16924
PB.1203.1	PB.5383.3	0.202986
PB.1203.1	PB.5586.1	0.123956
PB.1203.1	PB.601.2	0.135427
PB.1203.1	PB.6086.1	0.109964
PB.1203.1	PB.6302.1	0.119198
PB.1203.1	PB.6678.2	0.163812
PB.1203.1	PB.6993.3	0.12284
PB.1203.1	PB.710.2	0.155564
PB.1203.1	PB.7541.2	0.12295
PB.1203.1	PB.7567.3	0.134951
PB.1203.1	PB.8302.1	0.21783
PB.1203.1	PB.8556.5	0.14863
PB.1203.1	PB.8559.3	0.158055
PB.1203.1	PB.8560.2	0.109209
PB.1203.1	PB.9049.2	0.113418
PB.1203.1	PB.9092.1	0.2072
PB.1203.1	PB.9184.9	0.113118
PB.1203.1	PB.9389.1	0.101191
PB.1203.1	PB.9442.1	0.110692
PB.12133.2	PB.12274.1	0.136147
PB.12133.2	PB.12469.2	0.134189
PB.12133.2	PB.12603.2	0.138088
PB.12133.2	PB.12736.2	0.131629
PB.12133.2	PB.12740.5	0.115624
PB.12133.2	PB.12741.1	0.176327
PB.12133.2	PB.12745.3	0.161094
PB.12133.2	PB.13182.4	0.131836
PB.12133.2	PB.13243.3	0.128154
PB.12133.2	PB.13445.5	0.180717
PB.12133.2	PB.13445.8	0.151649
PB.12133.2	PB.13671.2	0.140757
PB.12133.2	PB.14158.1	0.10293
PB.12133.2	PB.14306.1	0.125436
PB.12133.2	PB.14426.1	0.128866
PB.12133.2	PB.14631.3	0.116489
PB.12133.2	PB.14736.1	0.199356
PB.12133.2	PB.14763.5	0.106095
PB.12133.2	PB.14768.1	0.188755
PB.12133.2	PB.15099.1	0.166302
PB.12133.2	PB.15099.4	0.124628
PB.12133.2	PB.15341.2	0.124795
PB.12133.2	PB.15343.1	0.114131
PB.12133.2	PB.15415.1	0.115852
PB.12133.2	PB.15649.1	0.129063
PB.12133.2	PB.15806.1	0.121055
PB.12133.2	PB.15834.2	0.136512
PB.12133.2	PB.16197.1	0.125438
PB.12133.2	PB.16318.1	0.205162
PB.12133.2	PB.16808.1	0.132253
PB.12133.2	PB.16966.1	0.161859
PB.12133.2	PB.17065.1	0.170154
PB.12133.2	PB.17078.1	0.105712
PB.12133.2	PB.17078.2	0.124247
PB.12133.2	PB.17099.2	0.102953
PB.12133.2	PB.17100.5	0.148918
PB.12133.2	PB.1714.5	0.141113
PB.12133.2	PB.1716.1	0.140593
PB.12133.2	PB.17337.1	0.145985
PB.12133.2	PB.17635.1	0.137898
PB.12133.2	PB.17639.1	0.120486
PB.12133.2	PB.17645.1	0.141307
PB.12133.2	PB.17645.2	0.125559
PB.12133.2	PB.17656.1	0.144064
PB.12133.2	PB.17657.1	0.115419
PB.12133.2	PB.19125.2	0.137256
PB.12133.2	PB.19126.6	0.153738
PB.12133.2	PB.19367.2	0.125895
PB.12133.2	PB.19417.1	0.164929
PB.12133.2	PB.19524.2	0.1031
PB.12133.2	PB.19716.1	0.19692
PB.12133.2	PB.19724.1	0.149366
PB.12133.2	PB.19852.1	0.149437
PB.12133.2	PB.20147.14	0.152049
PB.12133.2	PB.20147.9	0.124676
PB.12133.2	PB.20210.1	0.123744
PB.12133.2	PB.20360.1	0.188951
PB.12133.2	PB.20395.1	0.130933
PB.12133.2	PB.20419.1	0.144538
PB.12133.2	PB.20680.2	0.17864
PB.12133.2	PB.20978.1	0.174338
PB.12133.2	PB.21208.1	0.123636
PB.12133.2	PB.21268.1	0.179372
PB.12133.2	PB.21660.1	0.160437
PB.12133.2	PB.21825.1	0.193856
PB.12133.2	PB.24377.1	0.138829
PB.12133.2	PB.25406.1	0.156945
PB.12133.2	PB.2713.1	0.13697
PB.12133.2	PB.27671.1	0.185021
PB.12133.2	PB.27864.2	0.149216
PB.12133.2	PB.2837.1	0.181764
PB.12133.2	PB.28948.1	0.129101
PB.12133.2	PB.29031.2	0.12613
PB.12133.2	PB.29041.1	0.125439
PB.12133.2	PB.30533.1	0.116659
PB.12133.2	PB.3463.1	0.123639
PB.12133.2	PB.3566.2	0.13095
PB.12133.2	PB.3979.2	0.118317
PB.12133.2	PB.456.3	0.130484
PB.12133.2	PB.4688.2	0.141924
PB.12133.2	PB.471.1	0.130415
PB.12133.2	PB.4843.3	0.148906
PB.12133.2	PB.4843.4	0.167253
PB.12133.2	PB.4887.1	0.147723
PB.12133.2	PB.4980.4	0.131302
PB.12133.2	PB.5003.2	0.172609
PB.12133.2	PB.5383.3	0.178286
PB.12133.2	PB.5586.1	0.153248
PB.12133.2	PB.601.2	0.146257
PB.12133.2	PB.6086.1	0.137091
PB.12133.2	PB.6242.8	0.127049
PB.12133.2	PB.6302.1	0.113221
PB.12133.2	PB.6678.2	0.148175
PB.12133.2	PB.6993.3	0.115473
PB.12133.2	PB.710.2	0.146947
PB.12133.2	PB.7537.3	0.132417
PB.12133.2	PB.7541.2	0.158029
PB.12133.2	PB.7567.3	0.136175
PB.12133.2	PB.787.1	0.111736
PB.12133.2	PB.8277.7	0.1094
PB.12133.2	PB.8302.1	0.184548
PB.12133.2	PB.8556.5	0.161613
PB.12133.2	PB.8559.3	0.183935
PB.12133.2	PB.8560.2	0.131944
PB.12133.2	PB.9049.2	0.116255
PB.12133.2	PB.9092.1	0.187521
PB.12133.2	PB.9184.9	0.107967
PB.12133.2	PB.9389.1	0.116445
PB.12133.2	PB.9442.1	0.16133
PB.12133.2	PB.9533.9	0.112774
PB.12274.1	PB.12469.2	0.135309
PB.12274.1	PB.12603.2	0.114797
PB.12274.1	PB.12736.2	0.11621
PB.12274.1	PB.12741.1	0.164862
PB.12274.1	PB.12745.3	0.151011
PB.12274.1	PB.13182.4	0.133656
PB.12274.1	PB.13243.3	0.139589
PB.12274.1	PB.13445.5	0.176865
PB.12274.1	PB.13445.8	0.145744
PB.12274.1	PB.13671.2	0.138576
PB.12274.1	PB.14306.1	0.127709
PB.12274.1	PB.14426.1	0.113134
PB.12274.1	PB.14736.1	0.204714
PB.12274.1	PB.14763.5	0.104407
PB.12274.1	PB.15099.4	0.104842
PB.12274.1	PB.15341.2	0.122414
PB.12274.1	PB.15343.1	0.110619
PB.12274.1	PB.15415.1	0.117934
PB.12274.1	PB.15649.1	0.136696
PB.12274.1	PB.15806.1	0.106432
PB.12274.1	PB.15834.2	0.140178
PB.12274.1	PB.16318.1	0.203897
PB.12274.1	PB.16808.1	0.132611
PB.12274.1	PB.17078.1	0.106813
PB.12274.1	PB.17099.2	0.106979
PB.12274.1	PB.1714.5	0.141769
PB.12274.1	PB.1716.1	0.143818
PB.12274.1	PB.19367.2	0.105952
PB.12274.1	PB.19417.1	0.165282
PB.12274.1	PB.19716.1	0.206085
PB.12274.1	PB.19724.1	0.150287
PB.12274.1	PB.20147.9	0.108665
PB.12274.1	PB.20210.1	0.113912
PB.12274.1	PB.20360.1	0.200797
PB.12274.1	PB.20419.1	0.153243
PB.12274.1	PB.20680.2	0.173767
PB.12274.1	PB.21268.1	0.103494
PB.12274.1	PB.21825.1	0.198403
PB.12274.1	PB.2713.1	0.118108
PB.12274.1	PB.27671.1	0.190493
PB.12274.1	PB.27864.2	0.151189
PB.12274.1	PB.2837.1	0.190019
PB.12274.1	PB.28948.1	0.130646
PB.12274.1	PB.29031.2	0.126332
PB.12274.1	PB.29041.1	0.126844
PB.12274.1	PB.30533.1	0.107425
PB.12274.1	PB.3463.1	0.115635
PB.12274.1	PB.3566.2	0.116775
PB.12274.1	PB.3979.2	0.115696
PB.12274.1	PB.456.3	0.114434
PB.12274.1	PB.4688.2	0.138772
PB.12274.1	PB.471.1	0.126215
PB.12274.1	PB.4843.3	0.159732
PB.12274.1	PB.4843.4	0.159005
PB.12274.1	PB.4887.1	0.145922
PB.12274.1	PB.4980.4	0.134838
PB.12274.1	PB.5003.2	0.179592
PB.12274.1	PB.5383.3	0.193197
PB.12274.1	PB.5586.1	0.158371
PB.12274.1	PB.601.2	0.137082
PB.12274.1	PB.6086.1	0.128282
PB.12274.1	PB.6242.8	0.13396
PB.12274.1	PB.6302.1	0.128077
PB.12274.1	PB.6678.2	0.163933
PB.12274.1	PB.710.2	0.140017
PB.12274.1	PB.7537.3	0.111336
PB.12274.1	PB.7567.3	0.141093
PB.12274.1	PB.8277.7	0.103921
PB.12274.1	PB.8302.1	0.191202
PB.12274.1	PB.8556.5	0.173007
PB.12274.1	PB.8559.3	0.180466
PB.12274.1	PB.8560.2	0.128858
PB.12274.1	PB.9092.1	0.192108
PB.12274.1	PB.9184.9	0.118647
PB.12274.1	PB.9389.1	0.116593
PB.12274.1	PB.9533.9	0.106213
PB.12469.2	PB.12603.2	0.130815
PB.12469.2	PB.12736.2	0.100179
PB.12469.2	PB.12741.1	0.149876
PB.12469.2	PB.12745.3	0.133641
PB.12469.2	PB.13182.4	0.163154
PB.12469.2	PB.13243.3	0.113911
PB.12469.2	PB.13445.5	0.153548
PB.12469.2	PB.13445.8	0.169037
PB.12469.2	PB.13671.2	0.164255
PB.12469.2	PB.14158.1	0.1371
PB.12469.2	PB.14306.1	0.116429
PB.12469.2	PB.14631.3	0.138087
PB.12469.2	PB.14736.1	0.144121
PB.12469.2	PB.14763.5	0.15848
PB.12469.2	PB.14856.1	0.134101
PB.12469.2	PB.15341.2	0.152692
PB.12469.2	PB.15343.1	0.16742
PB.12469.2	PB.15415.1	0.121158
PB.12469.2	PB.15649.1	0.149339
PB.12469.2	PB.15806.1	0.126529
PB.12469.2	PB.15834.2	0.102387
PB.12469.2	PB.16318.1	0.169375
PB.12469.2	PB.16808.1	0.163734
PB.12469.2	PB.16966.1	0.103188
PB.12469.2	PB.17005.1	0.168052
PB.12469.2	PB.17100.5	0.115714
PB.12469.2	PB.1714.5	0.142297
PB.12469.2	PB.17162.1	0.112508
PB.12469.2	PB.17337.1	0.109479
PB.12469.2	PB.17635.1	0.124927
PB.12469.2	PB.17645.1	0.113399
PB.12469.2	PB.17656.1	0.113247
PB.12469.2	PB.17657.1	0.107644
PB.12469.2	PB.18661.1	0.15037
PB.12469.2	PB.19125.2	0.117967
PB.12469.2	PB.19126.6	0.121295
PB.12469.2	PB.19367.2	0.120594
PB.12469.2	PB.19417.1	0.156555
PB.12469.2	PB.19716.1	0.211135
PB.12469.2	PB.19724.1	0.156087
PB.12469.2	PB.19852.1	0.133998
PB.12469.2	PB.19872.3	0.171827
PB.12469.2	PB.20210.1	0.149152
PB.12469.2	PB.20360.1	0.238856
PB.12469.2	PB.20419.1	0.123161
PB.12469.2	PB.20680.2	0.197646
PB.12469.2	PB.21208.1	0.117962
PB.12469.2	PB.21660.1	0.101809
PB.12469.2	PB.21825.1	0.165533
PB.12469.2	PB.21969.1	0.152736
PB.12469.2	PB.24377.1	0.112383
PB.12469.2	PB.24395.1	0.120891
PB.12469.2	PB.25406.1	0.126019
PB.12469.2	PB.2713.1	0.112746
PB.12469.2	PB.27671.1	0.16196
PB.12469.2	PB.27850.1	0.127536
PB.12469.2	PB.27864.2	0.151826
PB.12469.2	PB.2837.1	0.207106
PB.12469.2	PB.28450.1	0.114651
PB.12469.2	PB.28948.1	0.158375
PB.12469.2	PB.29031.2	0.151112
PB.12469.2	PB.29041.1	0.155682
PB.12469.2	PB.30533.1	0.148645
PB.12469.2	PB.3463.1	0.108866
PB.12469.2	PB.3566.2	0.128019
PB.12469.2	PB.3979.2	0.150873
PB.12469.2	PB.456.3	0.140038
PB.12469.2	PB.4688.2	0.160733
PB.12469.2	PB.471.1	0.122937
PB.12469.2	PB.4843.3	0.119032
PB.12469.2	PB.4843.4	0.145654
PB.12469.2	PB.4887.1	0.168545
PB.12469.2	PB.4980.4	0.154542
PB.12469.2	PB.5003.2	0.169554
PB.12469.2	PB.5383.3	0.195971
PB.12469.2	PB.5586.1	0.134952
PB.12469.2	PB.601.2	0.133681
PB.12469.2	PB.6086.1	0.13807
PB.12469.2	PB.6237.4	0.143528
PB.12469.2	PB.6242.8	0.11601
PB.12469.2	PB.6302.1	0.141301
PB.12469.2	PB.6678.2	0.148649
PB.12469.2	PB.6993.3	0.145643
PB.12469.2	PB.710.2	0.164716
PB.12469.2	PB.7567.3	0.113989
PB.12469.2	PB.787.1	0.119244
PB.12469.2	PB.809.2	0.121007
PB.12469.2	PB.8277.7	0.130078
PB.12469.2	PB.8302.1	0.202929
PB.12469.2	PB.8556.5	0.14308
PB.12469.2	PB.8559.3	0.164784
PB.12469.2	PB.8560.2	0.119807
PB.12469.2	PB.9049.2	0.122414
PB.12469.2	PB.9092.1	0.200488
PB.12469.2	PB.9184.9	0.163628
PB.12469.2	PB.9389.1	0.161991
PB.12469.2	PB.9533.9	0.146365
PB.12577.1	PB.13445.5	0.115148
PB.12577.1	PB.14736.1	0.127409
PB.12577.1	PB.15834.2	0.101874
PB.12577.1	PB.16318.1	0.115473
PB.12577.1	PB.16966.1	0.103383
PB.12577.1	PB.17078.2	0.102938
PB.12577.1	PB.1716.1	0.105309
PB.12577.1	PB.19417.1	0.102699
PB.12577.1	PB.19716.1	0.110362
PB.12577.1	PB.20360.1	0.117254
PB.12577.1	PB.20680.2	0.102456
PB.12577.1	PB.21825.1	0.108964
PB.12577.1	PB.27671.1	0.112376
PB.12577.1	PB.2837.1	0.105707
PB.12577.1	PB.3463.1	0.106092
PB.12577.1	PB.5383.3	0.108666
PB.12577.1	PB.7541.2	0.113076
PB.12577.1	PB.8302.1	0.106786
PB.12577.1	PB.9092.1	0.114697
PB.12577.1	PB.9442.1	0.120807
PB.12603.2	PB.12736.2	0.152168
PB.12603.2	PB.12740.5	0.149333
PB.12603.2	PB.12741.1	0.151392
PB.12603.2	PB.12745.3	0.166272
PB.12603.2	PB.13182.4	0.12308
PB.12603.2	PB.13445.5	0.127625
PB.12603.2	PB.13445.8	0.146457
PB.12603.2	PB.13671.2	0.132761
PB.12603.2	PB.14631.3	0.163093
PB.12603.2	PB.14736.1	0.122203
PB.12603.2	PB.14768.1	0.154546
PB.12603.2	PB.14856.1	0.110597
PB.12603.2	PB.15099.1	0.151882
PB.12603.2	PB.15099.4	0.145415
PB.12603.2	PB.15341.2	0.149184
PB.12603.2	PB.15343.1	0.132527
PB.12603.2	PB.15806.1	0.156967
PB.12603.2	PB.16197.1	0.158335
PB.12603.2	PB.16318.1	0.163219
PB.12603.2	PB.16412.3	0.128967
PB.12603.2	PB.16808.1	0.106335
PB.12603.2	PB.16966.1	0.126223
PB.12603.2	PB.17005.1	0.132236
PB.12603.2	PB.17065.1	0.137695
PB.12603.2	PB.17100.5	0.136267
PB.12603.2	PB.1714.5	0.101967
PB.12603.2	PB.17337.1	0.151246
PB.12603.2	PB.17635.1	0.201332
PB.12603.2	PB.17639.1	0.10243
PB.12603.2	PB.17645.1	0.206142
PB.12603.2	PB.17645.2	0.120092
PB.12603.2	PB.17656.1	0.185088
PB.12603.2	PB.17657.1	0.162739
PB.12603.2	PB.18329.2	0.111155
PB.12603.2	PB.18661.1	0.132332
PB.12603.2	PB.19049.1	0.128423
PB.12603.2	PB.19125.2	0.198488
PB.12603.2	PB.19126.6	0.198945
PB.12603.2	PB.19367.2	0.157434
PB.12603.2	PB.19417.1	0.116817
PB.12603.2	PB.19524.2	0.151285
PB.12603.2	PB.19716.1	0.164959
PB.12603.2	PB.19724.1	0.102768
PB.12603.2	PB.19852.1	0.163191
PB.12603.2	PB.20147.14	0.117729
PB.12603.2	PB.20360.1	0.132395
PB.12603.2	PB.20395.1	0.147735
PB.12603.2	PB.20680.2	0.177227
PB.12603.2	PB.20978.1	0.137828
PB.12603.2	PB.21208.1	0.153629
PB.12603.2	PB.21268.1	0.126936
PB.12603.2	PB.21660.1	0.141979
PB.12603.2	PB.21825.1	0.141968
PB.12603.2	PB.21969.1	0.137324
PB.12603.2	PB.24377.1	0.110574
PB.12603.2	PB.24395.1	0.153744
PB.12603.2	PB.25406.1	0.168675
PB.12603.2	PB.2713.1	0.159694
PB.12603.2	PB.27671.1	0.133082
PB.12603.2	PB.2837.1	0.140712
PB.12603.2	PB.28450.1	0.11938
PB.12603.2	PB.28948.1	0.10261
PB.12603.2	PB.29041.1	0.109598
PB.12603.2	PB.30533.1	0.130823
PB.12603.2	PB.3348.2	0.123092
PB.12603.2	PB.3566.2	0.16325
PB.12603.2	PB.456.3	0.144232
PB.12603.2	PB.4688.2	0.113654
PB.12603.2	PB.471.1	0.1105
PB.12603.2	PB.4843.4	0.149774
PB.12603.2	PB.4887.1	0.132521
PB.12603.2	PB.5003.2	0.153997
PB.12603.2	PB.5383.3	0.115358
PB.12603.2	PB.601.2	0.131332
PB.12603.2	PB.6086.1	0.16312
PB.12603.2	PB.6237.4	0.115712
PB.12603.2	PB.6993.3	0.118945
PB.12603.2	PB.710.2	0.147125
PB.12603.2	PB.7537.3	0.154167
PB.12603.2	PB.7541.2	0.103156
PB.12603.2	PB.787.1	0.168618
PB.12603.2	PB.809.2	0.151226
PB.12603.2	PB.8302.1	0.154821
PB.12603.2	PB.8559.3	0.149169
PB.12603.2	PB.8560.2	0.107149
PB.12603.2	PB.9049.2	0.107393
PB.12603.2	PB.9092.1	0.141353
PB.12603.2	PB.9389.1	0.122809
PB.12603.2	PB.9442.1	0.138046
PB.12603.2	PB.9533.9	0.117259
PB.12736.2	PB.12740.5	0.154657
PB.12736.2	PB.12741.1	0.161606
PB.12736.2	PB.12745.3	0.160699
PB.12736.2	PB.13182.4	0.112461
PB.12736.2	PB.13445.5	0.12033
PB.12736.2	PB.13445.8	0.13024
PB.12736.2	PB.13671.2	0.12862
PB.12736.2	PB.14631.3	0.1387
PB.12736.2	PB.14736.1	0.120557
PB.12736.2	PB.14768.1	0.178213
PB.12736.2	PB.15099.1	0.177283
PB.12736.2	PB.15099.4	0.155196
PB.12736.2	PB.15341.2	0.128264
PB.12736.2	PB.15343.1	0.109062
PB.12736.2	PB.15806.1	0.141294
PB.12736.2	PB.16197.1	0.167947
PB.12736.2	PB.16318.1	0.143
PB.12736.2	PB.16412.3	0.122336
PB.12736.2	PB.16966.1	0.124854
PB.12736.2	PB.17005.1	0.100184
PB.12736.2	PB.17065.1	0.173489
PB.12736.2	PB.17100.5	0.127055
PB.12736.2	PB.1714.5	0.104352
PB.12736.2	PB.17337.1	0.16176
PB.12736.2	PB.17635.1	0.16378
PB.12736.2	PB.17645.1	0.172973
PB.12736.2	PB.17645.2	0.10071
PB.12736.2	PB.17656.1	0.152959
PB.12736.2	PB.17657.1	0.133133
PB.12736.2	PB.18329.2	0.118727
PB.12736.2	PB.18661.1	0.103657
PB.12736.2	PB.19049.1	0.143124
PB.12736.2	PB.19125.2	0.174138
PB.12736.2	PB.19126.6	0.170162
PB.12736.2	PB.19367.2	0.154372
PB.12736.2	PB.19417.1	0.101959
PB.12736.2	PB.19524.2	0.146813
PB.12736.2	PB.19716.1	0.134107
PB.12736.2	PB.19852.1	0.146582
PB.12736.2	PB.20147.14	0.141659
PB.12736.2	PB.20360.1	0.100188
PB.12736.2	PB.20395.1	0.167371
PB.12736.2	PB.20680.2	0.141339
PB.12736.2	PB.20978.1	0.174783
PB.12736.2	PB.21208.1	0.146512
PB.12736.2	PB.21268.1	0.161154
PB.12736.2	PB.21660.1	0.159704
PB.12736.2	PB.21825.1	0.132197
PB.12736.2	PB.21969.1	0.106392
PB.12736.2	PB.24377.1	0.104729
PB.12736.2	PB.24395.1	0.126256
PB.12736.2	PB.25406.1	0.169632
PB.12736.2	PB.2713.1	0.161587
PB.12736.2	PB.27671.1	0.124122
PB.12736.2	PB.2837.1	0.112211
PB.12736.2	PB.28450.1	0.113926
PB.12736.2	PB.28948.1	0.103209
PB.12736.2	PB.30533.1	0.123617
PB.12736.2	PB.3348.2	0.115941
PB.12736.2	PB.3566.2	0.145816
PB.12736.2	PB.456.3	0.13566
PB.12736.2	PB.471.1	0.112856
PB.12736.2	PB.4843.4	0.140459
PB.12736.2	PB.4887.1	0.115466
PB.12736.2	PB.5003.2	0.13967
PB.12736.2	PB.601.2	0.127744
PB.12736.2	PB.6086.1	0.151697
PB.12736.2	PB.6993.3	0.100549
PB.12736.2	PB.710.2	0.1215
PB.12736.2	PB.7537.3	0.152478
PB.12736.2	PB.7541.2	0.115302
PB.12736.2	PB.787.1	0.145672
PB.12736.2	PB.809.2	0.135368
PB.12736.2	PB.8302.1	0.123619
PB.12736.2	PB.8559.3	0.14614
PB.12736.2	PB.8560.2	0.106561
PB.12736.2	PB.9092.1	0.113778
PB.12736.2	PB.9389.1	0.111529
PB.12736.2	PB.9442.1	0.141449
PB.12736.2	PB.9533.9	0.11333
PB.12740.5	PB.12741.1	0.168377
PB.12740.5	PB.12745.3	0.146116
PB.12740.5	PB.13445.5	0.104325
PB.12740.5	PB.13445.8	0.122571
PB.12740.5	PB.13671.2	0.116798
PB.12740.5	PB.14736.1	0.110469
PB.12740.5	PB.14768.1	0.101005
PB.12740.5	PB.15099.1	0.105586
PB.12740.5	PB.15099.4	0.15233
PB.12740.5	PB.15341.2	0.100639
PB.12740.5	PB.15806.1	0.142721
PB.12740.5	PB.16197.1	0.122614
PB.12740.5	PB.16318.1	0.126951
PB.12740.5	PB.16412.3	0.119349
PB.12740.5	PB.18329.2	0.132431
PB.12740.5	PB.19125.2	0.12262
PB.12740.5	PB.19367.2	0.135649
[truncated: 4,862 more rows]

## Sheet: bisque4 module 
Table S6. List of genes in bisque4 module correlation network
FromNode	ToNode	Weight
PB.10075.2	PB.1022.1	0.208494
PB.10075.2	PB.10440.1	0.193237
PB.10075.2	PB.11945.1	0.215703
PB.10075.2	PB.11945.2	0.230087
PB.10075.2	PB.11945.4	0.176803
PB.10075.2	PB.12061.1	0.109227
PB.10075.2	PB.12100.2	0.1464
PB.10075.2	PB.12710.1	0.153982
PB.10075.2	PB.13174.2	0.122866
PB.10075.2	PB.13366.1	0.163647
PB.10075.2	PB.13459.2	0.163723
PB.10075.2	PB.13851.2	0.181764
PB.10075.2	PB.13965.1	0.124565
PB.10075.2	PB.13966.1	0.157662
PB.10075.2	PB.13971.1	0.148954
PB.10075.2	PB.13972.1	0.109634
PB.10075.2	PB.14102.1	0.170839
PB.10075.2	PB.14352.1	0.190059
PB.10075.2	PB.1461.1	0.181385
PB.10075.2	PB.14783.1	0.157052
PB.10075.2	PB.14789.2	0.152023
PB.10075.2	PB.15036.1	0.10126
PB.10075.2	PB.1512.2	0.142674
PB.10075.2	PB.15285.1	0.203158
PB.10075.2	PB.15388.3	0.191608
PB.10075.2	PB.15561.1	0.193779
PB.10075.2	PB.15562.1	0.225346
PB.10075.2	PB.15903.1	0.208048
PB.10075.2	PB.17309.2	0.11663
PB.10075.2	PB.17622.1	0.165846
PB.10075.2	PB.17625.1	0.136235
PB.10075.2	PB.17662.1	0.167673
PB.10075.2	PB.18911.1	0.229092
PB.10075.2	PB.19054.2	0.112905
PB.10075.2	PB.19184.1	0.204838
PB.10075.2	PB.19889.2	0.115887
PB.10075.2	PB.19951.1	0.135834
PB.10075.2	PB.20027.1	0.221316
PB.10075.2	PB.20231.1	0.159354
PB.10075.2	PB.20273.2	0.212902
PB.10075.2	PB.20414.3	0.122201
PB.10075.2	PB.2115.2	0.155991
PB.10075.2	PB.21318.2	0.175672
PB.10075.2	PB.2148.2	0.148974
PB.10075.2	PB.21581.2	0.153857
PB.10075.2	PB.21832.1	0.114676
PB.10075.2	PB.21870.2	0.17241
PB.10075.2	PB.21870.3	0.164634
PB.10075.2	PB.22355.1	0.16338
PB.10075.2	PB.22598.1	0.152766
PB.10075.2	PB.23217.1	0.150994
PB.10075.2	PB.23229.1	0.120114
PB.10075.2	PB.23775.1	0.135674
PB.10075.2	PB.23994.1	0.130382
PB.10075.2	PB.24036.1	0.171928
PB.10075.2	PB.26591.1	0.136288
PB.10075.2	PB.27438.1	0.138912
PB.10075.2	PB.2813.4	0.20213
PB.10075.2	PB.28177.1	0.130617
PB.10075.2	PB.29054.1	0.120144
PB.10075.2	PB.29066.1	0.175761
PB.10075.2	PB.2944.1	0.192658
PB.10075.2	PB.30693.1	0.213388
PB.10075.2	PB.3276.1	0.237749
PB.10075.2	PB.3491.1	0.116132
PB.10075.2	PB.3499.1	0.1154
PB.10075.2	PB.3520.10	0.141408
PB.10075.2	PB.3750.1	0.132249
PB.10075.2	PB.3783.1	0.154437
PB.10075.2	PB.3786.1	0.221726
PB.10075.2	PB.3792.1	0.191256
PB.10075.2	PB.3937.1	0.118704
PB.10075.2	PB.3991.1	0.113132
PB.10075.2	PB.4249.1	0.102197
PB.10075.2	PB.4536.1	0.119098
PB.10075.2	PB.4604.1	0.11305
PB.10075.2	PB.5457.2	0.119497
PB.10075.2	PB.6008.3	0.186894
PB.10075.2	PB.6078.1	0.112548
PB.10075.2	PB.6850.1	0.123657
PB.10075.2	PB.7122.1	0.119709
PB.10075.2	PB.7686.1	0.216572
PB.10075.2	PB.7795.2	0.103069
PB.10075.2	PB.8084.1	0.219974
PB.10075.2	PB.8692.1	0.190998
PB.10075.2	PB.8867.2	0.184957
PB.10075.2	PB.9137.2	0.176382
PB.10075.2	PB.9746.1	0.152096
PB.1022.1	PB.10440.1	0.193906
PB.1022.1	PB.10547.2	0.14555
PB.1022.1	PB.11945.1	0.17812
PB.1022.1	PB.11945.2	0.174454
PB.1022.1	PB.11945.4	0.174641
PB.1022.1	PB.1205.2	0.100973
PB.1022.1	PB.12100.2	0.164272
PB.1022.1	PB.12710.1	0.145891
PB.1022.1	PB.13174.2	0.142095
PB.1022.1	PB.13366.1	0.203532
PB.1022.1	PB.13459.2	0.212177
PB.1022.1	PB.13851.2	0.221585
PB.1022.1	PB.13940.1	0.13156
PB.1022.1	PB.13965.1	0.176035
PB.1022.1	PB.13966.1	0.170548
PB.1022.1	PB.13971.1	0.185604
PB.1022.1	PB.13972.1	0.192862
PB.1022.1	PB.14102.1	0.14477
PB.1022.1	PB.14352.1	0.206549
PB.1022.1	PB.1461.1	0.166043
PB.1022.1	PB.14783.1	0.195606
PB.1022.1	PB.14789.2	0.164883
PB.1022.1	PB.1512.2	0.115557
PB.1022.1	PB.15285.1	0.217488
PB.1022.1	PB.15388.3	0.199541
PB.1022.1	PB.15561.1	0.214303
PB.1022.1	PB.15562.1	0.219925
PB.1022.1	PB.15903.1	0.192371
PB.1022.1	PB.17622.1	0.220715
PB.1022.1	PB.17625.1	0.17151
PB.1022.1	PB.17662.1	0.189872
PB.1022.1	PB.17911.1	0.108426
PB.1022.1	PB.18087.1	0.140953
PB.1022.1	PB.18911.1	0.226788
PB.1022.1	PB.1905.1	0.120022
PB.1022.1	PB.19054.2	0.109325
PB.1022.1	PB.19184.1	0.21487
PB.1022.1	PB.19889.2	0.150783
PB.1022.1	PB.19951.1	0.168015
PB.1022.1	PB.20027.1	0.220827
PB.1022.1	PB.20231.1	0.15777
PB.1022.1	PB.20273.2	0.207175
PB.1022.1	PB.20414.3	0.112089
PB.1022.1	PB.2115.2	0.157164
PB.1022.1	PB.21318.2	0.186312
PB.1022.1	PB.2148.2	0.142916
PB.1022.1	PB.21581.2	0.181044
PB.1022.1	PB.21832.1	0.158574
PB.1022.1	PB.21870.2	0.213849
PB.1022.1	PB.21870.3	0.196876
PB.1022.1	PB.22016.1	0.155871
PB.1022.1	PB.22355.1	0.17323
PB.1022.1	PB.22598.1	0.155444
PB.1022.1	PB.22939.1	0.123887
PB.1022.1	PB.23217.1	0.167093
PB.1022.1	PB.23229.1	0.142475
PB.1022.1	PB.23310.1	0.10235
PB.1022.1	PB.23634.1	0.121027
PB.1022.1	PB.23775.1	0.103927
PB.1022.1	PB.23994.1	0.190641
PB.1022.1	PB.24036.1	0.202081
PB.1022.1	PB.26591.1	0.197039
PB.1022.1	PB.27438.1	0.199136
PB.1022.1	PB.2813.4	0.177369
PB.1022.1	PB.28177.1	0.166411
PB.1022.1	PB.29066.1	0.200785
PB.1022.1	PB.2944.1	0.221945
PB.1022.1	PB.30693.1	0.16368
PB.1022.1	PB.3276.1	0.210989
PB.1022.1	PB.3491.1	0.113538
PB.1022.1	PB.3499.1	0.156065
PB.1022.1	PB.3520.10	0.17717
PB.1022.1	PB.3750.1	0.145337
PB.1022.1	PB.3783.1	0.190028
PB.1022.1	PB.3786.1	0.21232
PB.1022.1	PB.3792.1	0.214906
PB.1022.1	PB.3937.1	0.13963
PB.1022.1	PB.3991.1	0.124976
PB.1022.1	PB.4249.1	0.12829
PB.1022.1	PB.4439.1	0.112684
PB.1022.1	PB.4536.1	0.137093
PB.1022.1	PB.4604.1	0.112945
PB.1022.1	PB.6008.3	0.131929
PB.1022.1	PB.6850.1	0.119811
PB.1022.1	PB.7122.1	0.164297
PB.1022.1	PB.7686.1	0.217549
PB.1022.1	PB.7795.2	0.120259
PB.1022.1	PB.8084.1	0.221028
PB.1022.1	PB.8692.1	0.214515
PB.1022.1	PB.8867.2	0.21447
PB.1022.1	PB.9137.2	0.16498
PB.1022.1	PB.9746.1	0.160016
PB.10440.1	PB.10547.2	0.129769
PB.10440.1	PB.11945.1	0.178911
PB.10440.1	PB.11945.2	0.184211
PB.10440.1	PB.11945.4	0.195649
PB.10440.1	PB.11978.1	0.103545
PB.10440.1	PB.1205.2	0.137496
PB.10440.1	PB.12061.1	0.14443
PB.10440.1	PB.12100.2	0.209859
PB.10440.1	PB.12710.1	0.189752
PB.10440.1	PB.13174.2	0.175098
PB.10440.1	PB.13366.1	0.217003
PB.10440.1	PB.13459.2	0.200519
PB.10440.1	PB.13554.1	0.109146
PB.10440.1	PB.13851.2	0.185083
PB.10440.1	PB.13940.1	0.164327
PB.10440.1	PB.13965.1	0.158744
PB.10440.1	PB.13966.1	0.21883
PB.10440.1	PB.13971.1	0.154238
PB.10440.1	PB.13972.1	0.171411
PB.10440.1	PB.14102.1	0.17096
PB.10440.1	PB.14352.1	0.203323
PB.10440.1	PB.1461.1	0.176136
PB.10440.1	PB.14783.1	0.153377
PB.10440.1	PB.14789.1	0.145875
PB.10440.1	PB.14789.2	0.213276
PB.10440.1	PB.15036.1	0.137462
PB.10440.1	PB.1512.2	0.145191
PB.10440.1	PB.15285.1	0.17326
PB.10440.1	PB.15388.3	0.181162
PB.10440.1	PB.15561.1	0.196417
PB.10440.1	PB.15562.1	0.223316
PB.10440.1	PB.15608.1	0.148357
PB.10440.1	PB.15903.1	0.153915
PB.10440.1	PB.1629.2	0.145608
PB.10440.1	PB.17309.2	0.117729
PB.10440.1	PB.17622.1	0.162868
PB.10440.1	PB.17625.1	0.221403
PB.10440.1	PB.17662.1	0.182231
PB.10440.1	PB.17911.1	0.165106
PB.10440.1	PB.18087.1	0.134789
PB.10440.1	PB.18874.1	0.110881
PB.10440.1	PB.18911.1	0.219741
PB.10440.1	PB.1905.1	0.144357
PB.10440.1	PB.19054.2	0.127793
PB.10440.1	PB.19184.1	0.167603
PB.10440.1	PB.19889.2	0.160442
PB.10440.1	PB.19916.1	0.128498
PB.10440.1	PB.19951.1	0.179891
PB.10440.1	PB.19951.3	0.128935
PB.10440.1	PB.20027.1	0.215609
PB.10440.1	PB.20122.2	0.115091
PB.10440.1	PB.20231.1	0.209009
PB.10440.1	PB.20273.2	0.216074
PB.10440.1	PB.20414.3	0.148302
PB.10440.1	PB.20673.1	0.115417
PB.10440.1	PB.21027.1	0.107069
PB.10440.1	PB.2115.2	0.197829
PB.10440.1	PB.21318.2	0.175329
PB.10440.1	PB.2148.2	0.171495
PB.10440.1	PB.21581.2	0.198325
PB.10440.1	PB.21582.1	0.123506
PB.10440.1	PB.21832.1	0.158359
PB.10440.1	PB.21870.2	0.197942
PB.10440.1	PB.21870.3	0.192919
PB.10440.1	PB.22016.1	0.167295
PB.10440.1	PB.22355.1	0.174551
PB.10440.1	PB.22598.1	0.165124
PB.10440.1	PB.22939.1	0.156736
PB.10440.1	PB.23217.1	0.192082
PB.10440.1	PB.23229.1	0.211393
PB.10440.1	PB.23281.1	0.108788
PB.10440.1	PB.23310.1	0.13585
PB.10440.1	PB.23634.1	0.176072
PB.10440.1	PB.23775.1	0.129145
PB.10440.1	PB.23994.1	0.203493
PB.10440.1	PB.24036.1	0.223767
PB.10440.1	PB.26491.1	0.10603
PB.10440.1	PB.26569.1	0.100068
PB.10440.1	PB.26591.1	0.162248
PB.10440.1	PB.26882.2	0.113257
PB.10440.1	PB.27438.1	0.197585
PB.10440.1	PB.2813.4	0.182838
PB.10440.1	PB.28177.1	0.152132
PB.10440.1	PB.29066.1	0.217273
PB.10440.1	PB.2944.1	0.192055
PB.10440.1	PB.30693.1	0.187511
PB.10440.1	PB.30746.1	0.10997
PB.10440.1	PB.3276.1	0.201762
PB.10440.1	PB.3491.1	0.129799
PB.10440.1	PB.3499.1	0.136864
PB.10440.1	PB.3520.10	0.213096
PB.10440.1	PB.3750.1	0.177104
PB.10440.1	PB.3783.1	0.21568
PB.10440.1	PB.3786.1	0.210512
PB.10440.1	PB.3792.1	0.159101
PB.10440.1	PB.3937.1	0.142966
PB.10440.1	PB.397.1	0.10848
PB.10440.1	PB.3991.1	0.180767
PB.10440.1	PB.4139.1	0.143392
PB.10440.1	PB.4249.1	0.192069
PB.10440.1	PB.4428.1	0.11476
PB.10440.1	PB.4439.1	0.146596
PB.10440.1	PB.4536.1	0.194419
PB.10440.1	PB.4604.1	0.103082
PB.10440.1	PB.4647.1	0.109512
PB.10440.1	PB.5457.2	0.125851
PB.10440.1	PB.6008.3	0.136887
PB.10440.1	PB.6078.1	0.112554
PB.10440.1	PB.6513.1	0.11433
PB.10440.1	PB.6850.1	0.120654
PB.10440.1	PB.7122.1	0.170193
PB.10440.1	PB.7686.1	0.213934
PB.10440.1	PB.7795.2	0.152064
PB.10440.1	PB.8084.1	0.18099
PB.10440.1	PB.8692.1	0.183455
PB.10440.1	PB.8867.2	0.184475
PB.10440.1	PB.9137.2	0.189235
PB.10440.1	PB.9746.1	0.202024
PB.10547.2	PB.1205.2	0.113422
PB.10547.2	PB.12100.2	0.105803
PB.10547.2	PB.13174.2	0.14938
PB.10547.2	PB.13459.2	0.100165
PB.10547.2	PB.13851.2	0.115901
PB.10547.2	PB.13965.1	0.115005
PB.10547.2	PB.13971.1	0.138451
PB.10547.2	PB.15285.1	0.134529
PB.10547.2	PB.15388.3	0.124346
PB.10547.2	PB.15561.1	0.124343
PB.10547.2	PB.15562.1	0.156783
PB.10547.2	PB.17622.1	0.118252
PB.10547.2	PB.17662.1	0.161182
PB.10547.2	PB.18087.1	0.108853
PB.10547.2	PB.18911.1	0.142797
PB.10547.2	PB.1905.1	0.121613
PB.10547.2	PB.19196.1	0.129332
PB.10547.2	PB.19889.2	0.153669
PB.10547.2	PB.19951.1	0.139899
PB.10547.2	PB.20027.1	0.136795
PB.10547.2	PB.20273.2	0.158149
PB.10547.2	PB.20673.1	0.122728
PB.10547.2	PB.21581.2	0.18114
PB.10547.2	PB.21832.1	0.148305
PB.10547.2	PB.21870.3	0.172589
PB.10547.2	PB.22016.1	0.101621
PB.10547.2	PB.22939.1	0.10123
PB.10547.2	PB.23217.1	0.143758
PB.10547.2	PB.23281.1	0.117016
PB.10547.2	PB.26591.1	0.109588
PB.10547.2	PB.28177.1	0.148338
PB.10547.2	PB.2944.1	0.135367
PB.10547.2	PB.3276.1	0.144274
PB.10547.2	PB.3499.1	0.169217
PB.10547.2	PB.3786.1	0.113951
PB.10547.2	PB.3792.1	0.104114
PB.10547.2	PB.3937.1	0.101104
PB.10547.2	PB.4428.1	0.128701
PB.10547.2	PB.4439.1	0.147687
PB.10547.2	PB.6513.1	0.106518
PB.10547.2	PB.7122.1	0.167951
PB.10547.2	PB.7686.1	0.125015
PB.10547.2	PB.7795.2	0.124141
PB.10547.2	PB.8692.1	0.102245
PB.10547.2	PB.8867.2	0.133691
PB.11105.2	PB.11788.2	0.125142
PB.11105.2	PB.11945.2	0.102424
PB.11105.2	PB.14102.1	0.105411
PB.11105.2	PB.15036.1	0.105213
PB.11105.2	PB.17309.2	0.10637
PB.11105.2	PB.19425.1	0.10641
PB.11105.2	PB.19896.4	0.119493
PB.11105.2	PB.20414.2	0.111964
PB.11105.2	PB.20414.3	0.109019
PB.11105.2	PB.23775.1	0.116259
PB.11105.2	PB.30693.1	0.112288
PB.11105.2	PB.3106.1	0.102737
PB.11105.2	PB.3438.1	0.143706
PB.11105.2	PB.8551.1	0.1164
PB.11194.1	PB.11788.2	0.126425
PB.11194.1	PB.12042.1	0.10872
PB.11194.1	PB.12061.1	0.105531
PB.11194.1	PB.14789.1	0.108553
PB.11194.1	PB.19425.1	0.104422
PB.11194.1	PB.19896.4	0.133015
PB.11194.1	PB.20414.2	0.126476
PB.11194.1	PB.26309.1	0.10366
PB.11194.1	PB.26569.1	0.110725
PB.11194.1	PB.30473.1	0.106076
PB.11194.1	PB.3438.1	0.130682
PB.11194.1	PB.5366.1	0.105159
PB.11194.1	PB.8551.1	0.124222
PB.11788.2	PB.11945.1	0.130445
PB.11788.2	PB.11945.2	0.141247
PB.11788.2	PB.11945.4	0.141386
PB.11788.2	PB.11978.1	0.204364
PB.11788.2	PB.12042.1	0.179591
PB.11788.2	PB.12061.1	0.176108
PB.11788.2	PB.12710.1	0.147059
PB.11788.2	PB.13401.1	0.191403
PB.11788.2	PB.13554.1	0.184735
PB.11788.2	PB.13966.1	0.111964
PB.11788.2	PB.14102.1	0.156802
PB.11788.2	PB.14219.2	0.169888
PB.11788.2	PB.14352.1	0.106471
PB.11788.2	PB.1461.1	0.124175
PB.11788.2	PB.14789.1	0.157131
PB.11788.2	PB.14789.2	0.124621
PB.11788.2	PB.15036.1	0.169467
PB.11788.2	PB.1512.2	0.171708
PB.11788.2	PB.1704.2	0.154978
PB.11788.2	PB.17309.2	0.172223
PB.11788.2	PB.18874.1	0.152338
PB.11788.2	PB.19054.2	0.143428
PB.11788.2	PB.19425.1	0.113898
PB.11788.2	PB.19722.2	0.108662
PB.11788.2	PB.19896.4	0.156124
PB.11788.2	PB.20122.2	0.150193
PB.11788.2	PB.20231.1	0.142637
PB.11788.2	PB.20414.2	0.138972
PB.11788.2	PB.20414.3	0.167483
PB.11788.2	PB.2115.2	0.145079
PB.11788.2	PB.21318.2	0.108175
PB.11788.2	PB.2148.2	0.125913
PB.11788.2	PB.22598.1	0.109254
PB.11788.2	PB.23310.1	0.106567
PB.11788.2	PB.23775.1	0.180897
PB.11788.2	PB.24036.1	0.107398
PB.11788.2	PB.24904.1	0.114027
PB.11788.2	PB.26309.1	0.133917
PB.11788.2	PB.26569.1	0.167388
PB.11788.2	PB.2813.4	0.11263
PB.11788.2	PB.29054.1	0.143334
PB.11788.2	PB.29066.1	0.111429
PB.11788.2	PB.3029.1	0.130473
PB.11788.2	PB.30693.1	0.152434
PB.11788.2	PB.3106.1	0.167166
PB.11788.2	PB.3438.1	0.138138
PB.11788.2	PB.3491.1	0.144253
PB.11788.2	PB.3520.10	0.109621
PB.11788.2	PB.3750.1	0.111182
PB.11788.2	PB.3783.1	0.104794
PB.11788.2	PB.3937.1	0.106154
PB.11788.2	PB.397.1	0.117073
PB.11788.2	PB.3991.1	0.112362
PB.11788.2	PB.4536.1	0.139369
PB.11788.2	PB.5366.1	0.164495
PB.11788.2	PB.5457.2	0.165368
PB.11788.2	PB.6008.3	0.134495
PB.11788.2	PB.6078.1	0.136233
PB.11788.2	PB.6850.1	0.131658
PB.11788.2	PB.774.3	0.149513
PB.11788.2	PB.8551.1	0.159985
PB.11788.2	PB.8551.4	0.139728
PB.11788.2	PB.9137.2	0.132551
PB.11788.2	PB.9746.1	0.132293
PB.11945.1	PB.11945.2	0.238049
PB.11945.1	PB.11945.4	0.231499
PB.11945.1	PB.11978.1	0.172001
PB.11945.1	PB.12042.1	0.124847
PB.11945.1	PB.12061.1	0.167142
PB.11945.1	PB.12100.2	0.169261
PB.11945.1	PB.12710.1	0.204882
PB.11945.1	PB.13366.1	0.173838
PB.11945.1	PB.13401.1	0.153509
PB.11945.1	PB.13459.2	0.169879
PB.11945.1	PB.13554.1	0.15711
PB.11945.1	PB.13851.2	0.156839
PB.11945.1	PB.13966.1	0.197557
PB.11945.1	PB.13971.1	0.113896
PB.11945.1	PB.13972.1	0.120477
PB.11945.1	PB.14102.1	0.212849
PB.11945.1	PB.14219.2	0.133715
PB.11945.1	PB.14352.1	0.231019
PB.11945.1	PB.1461.1	0.202606
PB.11945.1	PB.14783.1	0.180186
PB.11945.1	PB.14789.1	0.145279
PB.11945.1	PB.14789.2	0.200406
PB.11945.1	PB.15036.1	0.164109
PB.11945.1	PB.1512.2	0.194246
PB.11945.1	PB.15285.1	0.173074
PB.11945.1	PB.15388.3	0.193991
PB.11945.1	PB.15561.1	0.18139
PB.11945.1	PB.15562.1	0.194395
PB.11945.1	PB.15903.1	0.19565
PB.11945.1	PB.17309.2	0.178055
PB.11945.1	PB.17622.1	0.13906
PB.11945.1	PB.17625.1	0.163405
PB.11945.1	PB.17662.1	0.12367
PB.11945.1	PB.17911.1	0.131442
PB.11945.1	PB.18874.1	0.119541
PB.11945.1	PB.18911.1	0.200581
PB.11945.1	PB.19054.2	0.167973
PB.11945.1	PB.19184.1	0.17382
PB.11945.1	PB.19889.2	0.109973
PB.11945.1	PB.19951.1	0.125461
PB.11945.1	PB.20027.1	0.184153
PB.11945.1	PB.20122.2	0.118031
PB.11945.1	PB.20231.1	0.207067
PB.11945.1	PB.20273.2	0.18571
PB.11945.1	PB.20414.3	0.182577
PB.11945.1	PB.2115.2	0.214527
PB.11945.1	PB.21318.2	0.20584
PB.11945.1	PB.2148.2	0.176775
PB.11945.1	PB.21581.2	0.116685
PB.11945.1	PB.21832.1	0.102733
PB.11945.1	PB.21870.2	0.206446
PB.11945.1	PB.21870.3	0.135607
PB.11945.1	PB.22355.1	0.19274
PB.11945.1	PB.22598.1	0.200576
PB.11945.1	PB.23217.1	0.120941
PB.11945.1	PB.23229.1	0.157174
PB.11945.1	PB.23310.1	0.122067
PB.11945.1	PB.23634.1	0.12616
PB.11945.1	PB.23775.1	0.193821
PB.11945.1	PB.23994.1	0.175025
PB.11945.1	PB.24036.1	0.204041
PB.11945.1	PB.26569.1	0.116119
PB.11945.1	PB.26591.1	0.154467
PB.11945.1	PB.27438.1	0.180451
PB.11945.1	PB.2813.4	0.206275
PB.11945.1	PB.29054.1	0.154524
PB.11945.1	PB.29066.1	0.222686
PB.11945.1	PB.2944.1	0.164838
PB.11945.1	PB.30693.1	0.234634
PB.11945.1	PB.3106.1	0.129594
PB.11945.1	PB.3276.1	0.209022
PB.11945.1	PB.3491.1	0.184932
PB.11945.1	PB.3520.10	0.194569
PB.11945.1	PB.3750.1	0.16786
PB.11945.1	PB.3783.1	0.189006
PB.11945.1	PB.3786.1	0.208082
PB.11945.1	PB.3792.1	0.159609
PB.11945.1	PB.3937.1	0.162888
PB.11945.1	PB.3991.1	0.145237
PB.11945.1	PB.4249.1	0.126991
PB.11945.1	PB.4536.1	0.181741
PB.11945.1	PB.4604.1	0.152788
PB.11945.1	PB.5457.2	0.185922
PB.11945.1	PB.6008.3	0.201523
PB.11945.1	PB.6078.1	0.149595
PB.11945.1	PB.6850.1	0.188911
PB.11945.1	PB.7686.1	0.196158
PB.11945.1	PB.774.3	0.117111
PB.11945.1	PB.7795.2	0.115781
PB.11945.1	PB.8084.1	0.188421
PB.11945.1	PB.8692.1	0.1898
PB.11945.1	PB.8867.2	0.148206
PB.11945.1	PB.9137.2	0.209255
PB.11945.1	PB.9746.1	0.207309
PB.11945.2	PB.11945.4	0.240804
PB.11945.2	PB.11978.1	0.183131
PB.11945.2	PB.12042.1	0.137897
PB.11945.2	PB.12061.1	0.185676
PB.11945.2	PB.12100.2	0.181291
PB.11945.2	PB.12710.1	0.214557
PB.11945.2	PB.13174.2	0.103892
PB.11945.2	PB.13366.1	0.188674
PB.11945.2	PB.13401.1	0.159572
PB.11945.2	PB.13459.2	0.183242
PB.11945.2	PB.13554.1	0.164261
PB.11945.2	PB.13851.2	0.164085
PB.11945.2	PB.13940.1	0.103641
PB.11945.2	PB.13965.1	0.101924
PB.11945.2	PB.13966.1	0.208919
PB.11945.2	PB.13971.1	0.11622
PB.11945.2	PB.13972.1	0.128272
PB.11945.2	PB.14102.1	0.225547
PB.11945.2	PB.14219.2	0.138207
PB.11945.2	PB.14352.1	0.234623
PB.11945.2	PB.1461.1	0.214873
PB.11945.2	PB.14783.1	0.181208
PB.11945.2	PB.14789.1	0.159128
PB.11945.2	PB.14789.2	0.218777
PB.11945.2	PB.15036.1	0.171157
PB.11945.2	PB.1512.2	0.205842
PB.11945.2	PB.15285.1	0.168929
PB.11945.2	PB.15388.3	0.198594
PB.11945.2	PB.15561.1	0.189144
PB.11945.2	PB.15562.1	0.197007
PB.11945.2	PB.15608.1	0.108844
PB.11945.2	PB.15903.1	0.189162
PB.11945.2	PB.17309.2	0.182658
PB.11945.2	PB.17622.1	0.13681
PB.11945.2	PB.17625.1	0.179063
PB.11945.2	PB.17662.1	0.127171
PB.11945.2	PB.17911.1	0.13606
PB.11945.2	PB.18874.1	0.125813
PB.11945.2	PB.18911.1	0.198484
PB.11945.2	PB.19054.2	0.179618
PB.11945.2	PB.19184.1	0.181837
PB.11945.2	PB.19889.2	0.122335
PB.11945.2	PB.19951.1	0.130081
PB.11945.2	PB.20027.1	0.18761
PB.11945.2	PB.20122.2	0.127911
PB.11945.2	PB.20231.1	0.225611
PB.11945.2	PB.20273.2	0.190302
PB.11945.2	PB.20414.3	0.193134
PB.11945.2	PB.2115.2	0.226223
PB.11945.2	PB.21318.2	0.215693
PB.11945.2	PB.2148.2	0.196369
PB.11945.2	PB.21581.2	0.122814
PB.11945.2	PB.21832.1	0.115044
PB.11945.2	PB.21870.2	0.210139
PB.11945.2	PB.21870.3	0.13918
PB.11945.2	PB.22016.1	0.109103
PB.11945.2	PB.22355.1	0.207764
PB.11945.2	PB.22598.1	0.214924
PB.11945.2	PB.22939.1	0.103585
PB.11945.2	PB.23217.1	0.123834
PB.11945.2	PB.23229.1	0.172404
PB.11945.2	PB.23310.1	0.129951
PB.11945.2	PB.23634.1	0.134212
PB.11945.2	PB.23775.1	0.205072
PB.11945.2	PB.23994.1	0.179093
PB.11945.2	PB.24036.1	0.216829
PB.11945.2	PB.26569.1	0.125227
PB.11945.2	PB.26591.1	0.165057
PB.11945.2	PB.27438.1	0.185797
PB.11945.2	PB.2813.4	0.222583
PB.11945.2	PB.28177.1	0.103229
PB.11945.2	PB.29054.1	0.165342
PB.11945.2	PB.29066.1	0.232711
PB.11945.2	PB.2944.1	0.164414
PB.11945.2	PB.30693.1	0.246006
PB.11945.2	PB.3106.1	0.137271
PB.11945.2	PB.3276.1	0.211251
PB.11945.2	PB.3491.1	0.189869
PB.11945.2	PB.3520.10	0.206376
PB.11945.2	PB.3750.1	0.186093
PB.11945.2	PB.3783.1	0.204643
PB.11945.2	PB.3786.1	0.219291
PB.11945.2	PB.3792.1	0.167399
PB.11945.2	PB.3937.1	0.174044
PB.11945.2	PB.3991.1	0.158724
PB.11945.2	PB.4139.1	0.106787
PB.11945.2	PB.4249.1	0.142047
PB.11945.2	PB.4536.1	0.196253
PB.11945.2	PB.4604.1	0.160249
PB.11945.2	PB.5457.2	0.18676
PB.11945.2	PB.6008.3	0.209105
PB.11945.2	PB.6078.1	0.164453
PB.11945.2	PB.6850.1	0.188125
PB.11945.2	PB.7686.1	0.195651
PB.11945.2	PB.774.3	0.127123
PB.11945.2	PB.7795.2	0.127698
PB.11945.2	PB.8084.1	0.192335
PB.11945.2	PB.8551.4	0.104874
PB.11945.2	PB.8692.1	0.199586
PB.11945.2	PB.8867.2	0.148777
PB.11945.2	PB.9137.2	0.227445
PB.11945.2	PB.9746.1	0.216281
PB.11945.4	PB.11978.1	0.154318
PB.11945.4	PB.12042.1	0.122231
PB.11945.4	PB.12061.1	0.154005
PB.11945.4	PB.12100.2	0.165905
PB.11945.4	PB.12710.1	0.195398
PB.11945.4	PB.13174.2	0.117646
PB.11945.4	PB.13366.1	0.155772
PB.11945.4	PB.13401.1	0.133469
PB.11945.4	PB.13459.2	0.148266
PB.11945.4	PB.13554.1	0.143209
PB.11945.4	PB.13851.2	0.152701
PB.11945.4	PB.13965.1	0.108629
PB.11945.4	PB.13966.1	0.187095
PB.11945.4	PB.13971.1	0.116869
PB.11945.4	PB.13972.1	0.105108
PB.11945.4	PB.14102.1	0.192654
PB.11945.4	PB.14219.2	0.129898
PB.11945.4	PB.14352.1	0.196316
PB.11945.4	PB.1461.1	0.196224
PB.11945.4	PB.14783.1	0.150319
PB.11945.4	PB.14789.1	0.151107
PB.11945.4	PB.14789.2	0.181451
PB.11945.4	PB.15036.1	0.158395
PB.11945.4	PB.1512.2	0.171251
PB.11945.4	PB.15285.1	0.166153
PB.11945.4	PB.15388.3	0.196102
PB.11945.4	PB.15561.1	0.183194
PB.11945.4	PB.15562.1	0.195593
PB.11945.4	PB.15608.1	0.108403
PB.11945.4	PB.15903.1	0.178787
PB.11945.4	PB.17309.2	0.161788
PB.11945.4	PB.17622.1	0.141591
PB.11945.4	PB.17625.1	0.149882
PB.11945.4	PB.17662.1	0.130204
PB.11945.4	PB.17911.1	0.131795
PB.11945.4	PB.18874.1	0.128978
PB.11945.4	PB.18911.1	0.206083
PB.11945.4	PB.19054.2	0.139486
PB.11945.4	PB.19184.1	0.154072
PB.11945.4	PB.19889.2	0.11231
PB.11945.4	PB.19951.1	0.142298
PB.11945.4	PB.20027.1	0.186895
PB.11945.4	PB.20122.2	0.119337
PB.11945.4	PB.20231.1	0.186516
PB.11945.4	PB.20273.2	0.193159
PB.11945.4	PB.20414.3	0.166977
PB.11945.4	PB.2115.2	0.191714
PB.11945.4	PB.21318.2	0.171819
PB.11945.4	PB.2148.2	0.157301
PB.11945.4	PB.21581.2	0.12992
PB.11945.4	PB.21832.1	0.103614
PB.11945.4	PB.21870.2	0.174416
PB.11945.4	PB.21870.3	0.138223
PB.11945.4	PB.22355.1	0.149463
PB.11945.4	PB.22598.1	0.155284
PB.11945.4	PB.23217.1	0.136345
PB.11945.4	PB.23229.1	0.15461
PB.11945.4	PB.23310.1	0.118054
PB.11945.4	PB.23634.1	0.132443
PB.11945.4	PB.23775.1	0.172069
PB.11945.4	PB.23994.1	0.161505
PB.11945.4	PB.24036.1	0.182858
PB.11945.4	PB.26569.1	0.119586
PB.11945.4	PB.26591.1	0.124839
PB.11945.4	PB.27438.1	0.154273
PB.11945.4	PB.2813.4	0.190853
PB.11945.4	PB.28177.1	0.107299
PB.11945.4	PB.29054.1	0.13969
PB.11945.4	PB.29066.1	0.197546
PB.11945.4	PB.2944.1	0.174576
PB.11945.4	PB.30693.1	0.238496
PB.11945.4	PB.3106.1	0.119981
PB.11945.4	PB.3276.1	0.211013
PB.11945.4	PB.3438.1	0.102282
PB.11945.4	PB.3491.1	0.159094
PB.11945.4	PB.3520.10	0.169921
PB.11945.4	PB.3750.1	0.147465
PB.11945.4	PB.3783.1	0.167456
PB.11945.4	PB.3786.1	0.210953
PB.11945.4	PB.3792.1	0.145893
PB.11945.4	PB.3937.1	0.136416
PB.11945.4	PB.397.1	0.10755
PB.11945.4	PB.3991.1	0.147559
PB.11945.4	PB.4139.1	0.105552
PB.11945.4	PB.4249.1	0.12532
PB.11945.4	PB.4536.1	0.168803
PB.11945.4	PB.4604.1	0.113922
PB.11945.4	PB.5457.2	0.163042
PB.11945.4	PB.6008.3	0.190684
PB.11945.4	PB.6078.1	0.133012
PB.11945.4	PB.6850.1	0.15194
PB.11945.4	PB.7686.1	0.209827
PB.11945.4	PB.774.3	0.107975
PB.11945.4	PB.7795.2	0.124448
PB.11945.4	PB.8084.1	0.183063
PB.11945.4	PB.8551.4	0.10498
PB.11945.4	PB.8692.1	0.16895
PB.11945.4	PB.8867.2	0.152409
PB.11945.4	PB.9137.2	0.175628
PB.11945.4	PB.9746.1	0.19257
PB.11978.1	PB.12042.1	0.153937
PB.11978.1	PB.12061.1	0.151968
PB.11978.1	PB.12710.1	0.124021
PB.11978.1	PB.13401.1	0.190292
PB.11978.1	PB.13554.1	0.161734
PB.11978.1	PB.13966.1	0.101334
PB.11978.1	PB.14102.1	0.164692
PB.11978.1	PB.14219.2	0.124946
PB.11978.1	PB.14352.1	0.11886
PB.11978.1	PB.1461.1	0.145302
PB.11978.1	PB.14789.1	0.14504
PB.11978.1	PB.14789.2	0.118435
PB.11978.1	PB.15036.1	0.140978
PB.11978.1	PB.1512.2	0.135675
PB.11978.1	PB.15388.3	0.119002
PB.11978.1	PB.1704.2	0.113998
PB.11978.1	PB.17309.2	0.147155
PB.11978.1	PB.18874.1	0.120192
PB.11978.1	PB.19054.2	0.110519
PB.11978.1	PB.19896.4	0.16492
PB.11978.1	PB.20122.2	0.111003
PB.11978.1	PB.20231.1	0.122057
PB.11978.1	PB.20414.2	0.144335
PB.11978.1	PB.20414.3	0.168223
PB.11978.1	PB.2115.2	0.12095
PB.11978.1	PB.2148.2	0.122514
PB.11978.1	PB.22598.1	0.103792
PB.11978.1	PB.23775.1	0.171661
PB.11978.1	PB.24036.1	0.112109
PB.11978.1	PB.26309.1	0.110797
PB.11978.1	PB.26569.1	0.135973
PB.11978.1	PB.2813.4	0.131685
PB.11978.1	PB.29054.1	0.158716
PB.11978.1	PB.29066.1	0.112557
PB.11978.1	PB.3029.1	0.104648
PB.11978.1	PB.30693.1	0.191354
PB.11978.1	PB.3106.1	0.151795
PB.11978.1	PB.3276.1	0.111124
PB.11978.1	PB.3438.1	0.143016
PB.11978.1	PB.3491.1	0.118544
PB.11978.1	PB.3750.1	0.102029
PB.11978.1	PB.3786.1	0.119019
PB.11978.1	PB.3991.1	0.10953
PB.11978.1	PB.4536.1	0.121986
PB.11978.1	PB.5366.1	0.132457
PB.11978.1	PB.5457.2	0.133528
PB.11978.1	PB.6008.3	0.165768
PB.11978.1	PB.6078.1	0.105251
PB.11978.1	PB.6850.1	0.12629
PB.11978.1	PB.7686.1	0.106062
PB.11978.1	PB.774.3	0.140503
PB.11978.1	PB.8551.1	0.170556
PB.11978.1	PB.8551.4	0.116043
PB.11978.1	PB.9137.2	0.105729
PB.11978.1	PB.9746.1	0.115582
PB.12042.1	PB.12061.1	0.13337
PB.12042.1	PB.12710.1	0.103448
PB.12042.1	PB.13401.1	0.149683
PB.12042.1	PB.13554.1	0.113901
PB.12042.1	PB.14102.1	0.134429
PB.12042.1	PB.1461.1	0.105769
PB.12042.1	PB.14789.1	0.11202
PB.12042.1	PB.15036.1	0.12856
PB.12042.1	PB.1512.2	0.11323
PB.12042.1	PB.1704.2	0.109086
PB.12042.1	PB.17309.2	0.126772
PB.12042.1	PB.18874.1	0.100454
PB.12042.1	PB.19425.1	0.123359
PB.12042.1	PB.19896.4	0.170025
PB.12042.1	PB.20122.2	0.112851
PB.12042.1	PB.20414.2	0.148492
PB.12042.1	PB.20414.3	0.141042
PB.12042.1	PB.2148.2	0.112023
PB.12042.1	PB.23775.1	0.149525
PB.12042.1	PB.26569.1	0.136475
PB.12042.1	PB.29054.1	0.107523
PB.12042.1	PB.3029.1	0.106034
PB.12042.1	PB.30693.1	0.14917
PB.12042.1	PB.3106.1	0.13465
PB.12042.1	PB.3438.1	0.162346
PB.12042.1	PB.3991.1	0.10793
PB.12042.1	PB.5366.1	0.131252
PB.12042.1	PB.6008.3	0.114372
PB.12042.1	PB.774.3	0.119785
PB.12042.1	PB.8551.1	0.164202
PB.12042.1	PB.8551.4	0.102632
PB.1205.2	PB.12100.2	0.133252
PB.1205.2	PB.12710.1	0.10384
PB.1205.2	PB.13174.2	0.161978
PB.1205.2	PB.13366.1	0.107648
PB.1205.2	PB.13459.2	0.10447
PB.1205.2	PB.13940.1	0.143228
PB.1205.2	PB.13965.1	0.105739
PB.1205.2	PB.13966.1	0.113459
PB.1205.2	PB.13971.1	0.11209
PB.1205.2	PB.13972.1	0.107347
PB.1205.2	PB.14789.2	0.116297
PB.1205.2	PB.15561.1	0.108245
PB.1205.2	PB.15562.1	0.127682
PB.1205.2	PB.15608.1	0.137745
PB.1205.2	PB.16046.2	0.109762
PB.1205.2	PB.1629.2	0.14926
PB.1205.2	PB.17625.1	0.12097
PB.1205.2	PB.17662.1	0.124013
PB.1205.2	PB.17911.1	0.112509
PB.1205.2	PB.18087.1	0.103991
PB.1205.2	PB.18911.1	0.116721
PB.1205.2	PB.1905.1	0.128528
PB.1205.2	PB.19196.1	0.153058
PB.1205.2	PB.19889.2	0.133425
PB.1205.2	PB.19916.1	0.139895
PB.1205.2	PB.19951.1	0.149043
PB.1205.2	PB.19951.3	0.142261
PB.1205.2	PB.20027.1	0.116816
PB.1205.2	PB.20231.1	0.102053
PB.1205.2	PB.20273.2	0.134315
PB.1205.2	PB.20673.1	0.151577
PB.1205.2	PB.21027.1	0.120867
PB.1205.2	PB.2148.2	0.113396
PB.1205.2	PB.21581.2	0.171537
PB.1205.2	PB.21582.1	0.141123
PB.1205.2	PB.21832.1	0.12243
PB.1205.2	PB.21870.3	0.137804
PB.1205.2	PB.22016.1	0.118976
PB.1205.2	PB.22939.1	0.130659
PB.1205.2	PB.23217.1	0.14593
PB.1205.2	PB.23229.1	0.133773
PB.1205.2	PB.23281.1	0.135506
PB.1205.2	PB.23310.1	0.120939
PB.1205.2	PB.23634.1	0.143137
PB.1205.2	PB.23994.1	0.111576
PB.1205.2	PB.24036.1	0.115183
PB.1205.2	PB.26094.1	0.111361
PB.1205.2	PB.26491.1	0.123365
PB.1205.2	PB.26882.2	0.146406
PB.1205.2	PB.28177.1	0.126532
PB.1205.2	PB.2944.1	0.11494
PB.1205.2	PB.29805.1	0.13128
PB.1205.2	PB.30746.1	0.137289
PB.1205.2	PB.3276.1	0.113744
PB.1205.2	PB.3499.1	0.118636
PB.1205.2	PB.3520.10	0.111591
PB.1205.2	PB.3750.1	0.115582
PB.1205.2	PB.3783.1	0.120474
PB.1205.2	PB.3991.1	0.138884
PB.1205.2	PB.4139.1	0.139867
PB.1205.2	PB.4249.1	0.134985
PB.1205.2	PB.4428.1	0.175331
PB.1205.2	PB.4439.1	0.161858
PB.1205.2	PB.4536.1	0.10821
PB.1205.2	PB.4647.1	0.136437
PB.1205.2	PB.6513.1	0.13845
PB.1205.2	PB.6756.1	0.121949
PB.1205.2	PB.7122.1	0.14474
PB.1205.2	PB.7686.1	0.117299
PB.1205.2	PB.7795.2	0.14729
PB.1205.2	PB.8867.2	0.106591
PB.1205.2	PB.9746.1	0.108524
PB.12061.1	PB.12100.2	0.126733
PB.12061.1	PB.12710.1	0.129748
PB.12061.1	PB.13401.1	0.145548
PB.12061.1	PB.13554.1	0.146873
PB.12061.1	PB.13966.1	0.118954
PB.12061.1	PB.14102.1	0.165624
PB.12061.1	PB.14219.2	0.109089
PB.12061.1	PB.14352.1	0.12418
PB.12061.1	PB.1461.1	0.165347
PB.12061.1	PB.14789.1	0.149629
PB.12061.1	PB.14789.2	0.13936
PB.12061.1	PB.15036.1	0.138596
PB.12061.1	PB.1512.2	0.134101
PB.12061.1	PB.15388.3	0.132605
PB.12061.1	PB.15561.1	0.126039
PB.12061.1	PB.15562.1	0.122782
PB.12061.1	PB.15903.1	0.104386
PB.12061.1	PB.1704.2	0.112063
PB.12061.1	PB.17309.2	0.127235
PB.12061.1	PB.17625.1	0.100252
PB.12061.1	PB.18874.1	0.124561
PB.12061.1	PB.18911.1	0.120371
PB.12061.1	PB.19054.2	0.120178
PB.12061.1	PB.19896.4	0.137126
PB.12061.1	PB.19951.1	0.10274
PB.12061.1	PB.20027.1	0.117652
PB.12061.1	PB.20122.2	0.126031
PB.12061.1	PB.20231.1	0.149125
PB.12061.1	PB.20273.2	0.130361
PB.12061.1	PB.20414.2	0.136676
PB.12061.1	PB.20414.3	0.171247
PB.12061.1	PB.2115.2	0.137918
PB.12061.1	PB.2148.2	0.140828
PB.12061.1	PB.21582.1	0.107785
PB.12061.1	PB.22598.1	0.114441
PB.12061.1	PB.23229.1	0.114955
PB.12061.1	PB.23310.1	0.101059
PB.12061.1	PB.23634.1	0.101263
PB.12061.1	PB.23775.1	0.149126
PB.12061.1	PB.23994.1	0.102728
PB.12061.1	PB.24036.1	0.144932
PB.12061.1	PB.26309.1	0.118637
PB.12061.1	PB.26491.1	0.103909
PB.12061.1	PB.26569.1	0.13475
PB.12061.1	PB.2813.4	0.151447
PB.12061.1	PB.29054.1	0.14545
PB.12061.1	PB.29066.1	0.125276
PB.12061.1	PB.2944.1	0.103741
PB.12061.1	PB.3029.1	0.110488
PB.12061.1	PB.30693.1	0.186736
PB.12061.1	PB.3106.1	0.14018
PB.12061.1	PB.3276.1	0.137282
PB.12061.1	PB.3438.1	0.131394
PB.12061.1	PB.3491.1	0.111304
PB.12061.1	PB.3520.10	0.123378
PB.12061.1	PB.3750.1	0.128472
PB.12061.1	PB.3783.1	0.119758
PB.12061.1	PB.3786.1	0.147373
PB.12061.1	PB.3937.1	0.11016
PB.12061.1	PB.397.1	0.107085
PB.12061.1	PB.3991.1	0.147325
PB.12061.1	PB.4139.1	0.102224
PB.12061.1	PB.4249.1	0.104116
PB.12061.1	PB.4536.1	0.152558
PB.12061.1	PB.5366.1	0.120037
PB.12061.1	PB.5457.2	0.123488
PB.12061.1	PB.6008.3	0.161506
PB.12061.1	PB.6078.1	0.102726
PB.12061.1	PB.6850.1	0.113551
PB.12061.1	PB.7686.1	0.131488
PB.12061.1	PB.774.3	0.120089
PB.12061.1	PB.7795.2	0.113433
PB.12061.1	PB.8084.1	0.107097
PB.12061.1	PB.8551.1	0.145238
PB.12061.1	PB.8551.4	0.116717
PB.12061.1	PB.8692.1	0.112015
PB.12061.1	PB.9137.2	0.128421
PB.12061.1	PB.9746.1	0.126704
PB.12100.2	PB.12710.1	0.183171
PB.12100.2	PB.13174.2	0.173365
PB.12100.2	PB.13366.1	0.156293
PB.12100.2	PB.13459.2	0.149783
PB.12100.2	PB.13554.1	0.110705
PB.12100.2	PB.13851.2	0.153703
PB.12100.2	PB.13940.1	0.136598
PB.12100.2	PB.13965.1	0.140661
PB.12100.2	PB.13966.1	0.189754
PB.12100.2	PB.13971.1	0.135631
PB.12100.2	PB.13972.1	0.124366
PB.12100.2	PB.14102.1	0.151361
PB.12100.2	PB.14352.1	0.165073
PB.12100.2	PB.1461.1	0.156697
PB.12100.2	PB.14783.1	0.120098
PB.12100.2	PB.14789.1	0.140923
PB.12100.2	PB.14789.2	0.167278
PB.12100.2	PB.15036.1	0.145934
PB.12100.2	PB.1512.2	0.131954
PB.12100.2	PB.15285.1	0.152953
PB.12100.2	PB.15388.3	0.165802
PB.12100.2	PB.15561.1	0.172176
PB.12100.2	PB.15562.1	0.197563
PB.12100.2	PB.15608.1	0.145037
PB.12100.2	PB.15903.1	0.135813
PB.12100.2	PB.1629.2	0.147657
PB.12100.2	PB.17309.2	0.120209
PB.12100.2	PB.17622.1	0.136182
PB.12100.2	PB.17625.1	0.175549
PB.12100.2	PB.17662.1	0.158056
PB.12100.2	PB.17911.1	0.171923
PB.12100.2	PB.18087.1	0.126688
PB.12100.2	PB.18874.1	0.125555
PB.12100.2	PB.18911.1	0.201575
PB.12100.2	PB.1905.1	0.134749
PB.12100.2	PB.19054.2	0.109814
PB.12100.2	PB.19184.1	0.130018
PB.12100.2	PB.19196.1	0.106113
PB.12100.2	PB.19889.2	0.14337
PB.12100.2	PB.19916.1	0.133421
PB.12100.2	PB.19951.1	0.173479
PB.12100.2	PB.19951.3	0.137694
PB.12100.2	PB.20027.1	0.187485
PB.12100.2	PB.20122.2	0.125863
PB.12100.2	PB.20231.1	0.170772
PB.12100.2	PB.20273.2	0.20037
PB.12100.2	PB.20414.3	0.132803
PB.12100.2	PB.20673.1	0.112594
PB.12100.2	PB.2115.2	0.170692
PB.12100.2	PB.21318.2	0.144471
PB.12100.2	PB.2148.2	0.142445
PB.12100.2	PB.21581.2	0.178265
PB.12100.2	PB.21582.1	0.123445
PB.12100.2	PB.21832.1	0.132672
PB.12100.2	PB.21870.2	0.158998
PB.12100.2	PB.21870.3	0.167773
PB.12100.2	PB.22016.1	0.118904
PB.12100.2	PB.22355.1	0.131849
PB.12100.2	PB.22598.1	0.123288
PB.12100.2	PB.22939.1	0.128706
PB.12100.2	PB.23217.1	0.180834
PB.12100.2	PB.23229.1	0.17757
PB.12100.2	PB.23281.1	0.113605
PB.12100.2	PB.23310.1	0.137922
PB.12100.2	PB.23634.1	0.171559
PB.12100.2	PB.23775.1	0.121484
PB.12100.2	PB.23994.1	0.173179
PB.12100.2	PB.24036.1	0.177148
PB.12100.2	PB.26491.1	0.108979
PB.12100.2	PB.26569.1	0.11508
PB.12100.2	PB.26591.1	0.118551
PB.12100.2	PB.26882.2	0.125194
PB.12100.2	PB.27438.1	0.159069
PB.12100.2	PB.2813.4	0.154486
PB.12100.2	PB.28177.1	0.1475
PB.12100.2	PB.29066.1	0.17447
PB.12100.2	PB.2944.1	0.176385
PB.12100.2	PB.30693.1	0.180513
PB.12100.2	PB.30746.1	0.108994
PB.12100.2	PB.3276.1	0.19574
PB.12100.2	PB.3491.1	0.117913
PB.12100.2	PB.3499.1	0.119684
PB.12100.2	PB.3520.10	0.176608
PB.12100.2	PB.3750.1	0.146621
PB.12100.2	PB.3783.1	0.169573
PB.12100.2	PB.3786.1	0.192234
PB.12100.2	PB.3792.1	0.12565
PB.12100.2	PB.3937.1	0.119227
PB.12100.2	PB.397.1	0.128621
PB.12100.2	PB.3991.1	0.165213
PB.12100.2	PB.4139.1	0.146252
PB.12100.2	PB.4249.1	0.157826
PB.12100.2	PB.4428.1	0.125036
PB.12100.2	PB.4439.1	0.154475
PB.12100.2	PB.4536.1	0.161534
PB.12100.2	PB.5457.2	0.120641
PB.12100.2	PB.6008.3	0.128007
PB.12100.2	PB.6078.1	0.102061
PB.12100.2	PB.6513.1	0.121878
PB.12100.2	PB.6850.1	0.103711
PB.12100.2	PB.7122.1	0.146041
PB.12100.2	PB.7686.1	0.205295
PB.12100.2	PB.7795.2	0.148144
PB.12100.2	PB.8084.1	0.154164
PB.12100.2	PB.8551.4	0.103146
PB.12100.2	PB.8692.1	0.143576
PB.12100.2	PB.8867.2	0.163328
PB.12100.2	PB.9137.2	0.151951
PB.12100.2	PB.9746.1	0.191278
PB.12710.1	PB.13174.2	0.127386
PB.12710.1	PB.13366.1	0.111485
PB.12710.1	PB.13401.1	0.12866
PB.12710.1	PB.13459.2	0.109064
PB.12710.1	PB.13554.1	0.112105
PB.12710.1	PB.13851.2	0.141319
PB.12710.1	PB.13940.1	0.100901
PB.12710.1	PB.13965.1	0.114407
PB.12710.1	PB.13966.1	0.159626
PB.12710.1	PB.13971.1	0.108804
PB.12710.1	PB.14102.1	0.190982
PB.12710.1	PB.14219.2	0.118915
PB.12710.1	PB.14352.1	0.184017
PB.12710.1	PB.1461.1	0.175402
PB.12710.1	PB.14783.1	0.129285
PB.12710.1	PB.14789.1	0.132722
PB.12710.1	PB.14789.2	0.141928
PB.12710.1	PB.15036.1	0.160905
PB.12710.1	PB.1512.2	0.152711
PB.12710.1	PB.15285.1	0.141368
PB.12710.1	PB.15388.3	0.172003
PB.12710.1	PB.15561.1	0.161367
PB.12710.1	PB.15562.1	0.171801
PB.12710.1	PB.15608.1	0.104404
PB.12710.1	PB.15903.1	0.141148
PB.12710.1	PB.1629.2	0.101154
PB.12710.1	PB.17309.2	0.157758
PB.12710.1	PB.17622.1	0.120537
PB.12710.1	PB.17625.1	0.11737
PB.12710.1	PB.17662.1	0.122034
PB.12710.1	PB.17911.1	0.126504
PB.12710.1	PB.18874.1	0.130727
PB.12710.1	PB.18911.1	0.188488
PB.12710.1	PB.19054.2	0.110018
PB.12710.1	PB.19184.1	0.135133
PB.12710.1	PB.19889.2	0.11574
PB.12710.1	PB.19896.4	0.105127
PB.12710.1	PB.19916.1	0.106063
PB.12710.1	PB.19951.1	0.140072
PB.12710.1	PB.19951.3	0.11483
PB.12710.1	PB.20027.1	0.165382
PB.12710.1	PB.20122.2	0.124196
PB.12710.1	PB.20231.1	0.14144
PB.12710.1	PB.20273.2	0.179805
PB.12710.1	PB.20414.3	0.165957
PB.12710.1	PB.2115.2	0.160625
PB.12710.1	PB.21318.2	0.128219
PB.12710.1	PB.2148.2	0.154664
PB.12710.1	PB.21581.2	0.12821
PB.12710.1	PB.21582.1	0.11129
PB.12710.1	PB.21832.1	0.101075
PB.12710.1	PB.21870.2	0.125868
PB.12710.1	PB.21870.3	0.123727
PB.12710.1	PB.22355.1	0.103225
PB.12710.1	PB.22598.1	0.116574
PB.12710.1	PB.23217.1	0.14053
PB.12710.1	PB.23229.1	0.133482
PB.12710.1	PB.23310.1	0.106248
PB.12710.1	PB.23634.1	0.131739
PB.12710.1	PB.23775.1	0.168289
PB.12710.1	PB.23994.1	0.127679
PB.12710.1	PB.24036.1	0.17939
PB.12710.1	PB.26569.1	0.124659
PB.12710.1	PB.27438.1	0.130535
PB.12710.1	PB.2813.4	0.169031
PB.12710.1	PB.28177.1	0.112646
PB.12710.1	PB.29054.1	0.119193
PB.12710.1	PB.29066.1	0.17473
PB.12710.1	PB.2944.1	0.16372
PB.12710.1	PB.30693.1	0.227184
PB.12710.1	PB.3106.1	0.120163
PB.12710.1	PB.3276.1	0.197289
PB.12710.1	PB.3438.1	0.129645
PB.12710.1	PB.3491.1	0.114093
PB.12710.1	PB.3520.10	0.130694
PB.12710.1	PB.3750.1	0.140768
PB.12710.1	PB.3783.1	0.128516
PB.12710.1	PB.3786.1	0.200174
PB.12710.1	PB.3792.1	0.124633
PB.12710.1	PB.3937.1	0.118636
PB.12710.1	PB.397.1	0.115304
PB.12710.1	PB.3991.1	0.167584
PB.12710.1	PB.4139.1	0.120946
PB.12710.1	PB.4249.1	0.127074
PB.12710.1	PB.4439.1	0.115813
PB.12710.1	PB.4536.1	0.128364
PB.12710.1	PB.5366.1	0.11315
PB.12710.1	PB.5457.2	0.131172
PB.12710.1	PB.6008.3	0.15953
PB.12710.1	PB.6078.1	0.10566
PB.12710.1	PB.6850.1	0.131432
PB.12710.1	PB.7686.1	0.199393
PB.12710.1	PB.774.3	0.108333
PB.12710.1	PB.7795.2	0.138034
PB.12710.1	PB.8084.1	0.159543
PB.12710.1	PB.8551.1	0.104668
PB.12710.1	PB.8551.4	0.101447
PB.12710.1	PB.8692.1	0.149569
PB.12710.1	PB.8867.2	0.138745
PB.12710.1	PB.9137.2	0.134131
PB.12710.1	PB.9746.1	0.160342
PB.13174.2	PB.13366.1	0.169656
PB.13174.2	PB.13459.2	0.161087
PB.13174.2	PB.13851.2	0.155375
PB.13174.2	PB.13940.1	0.190121
PB.13174.2	PB.13965.1	0.188423
PB.13174.2	PB.13966.1	0.152105
PB.13174.2	PB.13971.1	0.154482
PB.13174.2	PB.13972.1	0.166967
PB.13174.2	PB.14352.1	0.124186
PB.13174.2	PB.14783.1	0.103547
PB.13174.2	PB.14789.2	0.137736
PB.13174.2	PB.15285.1	0.128579
PB.13174.2	PB.15388.3	0.129208
PB.13174.2	PB.15561.1	0.14639
PB.13174.2	PB.15562.1	0.156797
PB.13174.2	PB.15608.1	0.141799
PB.13174.2	PB.1629.2	0.148062
PB.13174.2	PB.17622.1	0.147391
PB.13174.2	PB.17625.1	0.166304
PB.13174.2	PB.17662.1	0.169925
PB.13174.2	PB.17911.1	0.142864
PB.13174.2	PB.18087.1	0.181052
PB.13174.2	PB.18911.1	0.161036
PB.13174.2	PB.1905.1	0.165963
PB.13174.2	PB.19184.1	0.111163
PB.13174.2	PB.19196.1	0.152029
PB.13174.2	PB.19889.2	0.158278
PB.13174.2	PB.19916.1	0.120865
PB.13174.2	PB.19951.1	0.187003
PB.13174.2	PB.19951.3	0.138816
PB.13174.2	PB.20027.1	0.157652
PB.13174.2	PB.20231.1	0.121045
PB.13174.2	PB.20273.2	0.160255
PB.13174.2	PB.20673.1	0.13807
PB.13174.2	PB.2115.2	0.110702
PB.13174.2	PB.21318.2	0.113508
PB.13174.2	PB.2148.2	0.116209
PB.13174.2	PB.21581.2	0.207193
PB.13174.2	PB.21582.1	0.114316
PB.13174.2	PB.21832.1	0.155813
PB.13174.2	PB.21870.2	0.129001
PB.13174.2	PB.21870.3	0.175462
PB.13174.2	PB.22016.1	0.165005
PB.13174.2	PB.22939.1	0.166955
PB.13174.2	PB.23217.1	0.191614
PB.13174.2	PB.23229.1	0.16064
PB.13174.2	PB.23281.1	0.16446
PB.13174.2	PB.23310.1	0.115952
PB.13174.2	PB.23634.1	0.169022
PB.13174.2	PB.23994.1	0.166095
PB.13174.2	PB.24036.1	0.153427
PB.13174.2	PB.26591.1	0.126012
PB.13174.2	PB.26882.2	0.150439
PB.13174.2	PB.27438.1	0.152524
PB.13174.2	PB.2813.4	0.10512
PB.13174.2	PB.28177.1	0.175341
PB.13174.2	PB.29066.1	0.140288
PB.13174.2	PB.2944.1	0.176617
PB.13174.2	PB.29805.1	0.107785
PB.13174.2	PB.30693.1	0.103373
PB.13174.2	PB.30746.1	0.173588
PB.13174.2	PB.3276.1	0.142823
PB.13174.2	PB.3499.1	0.140003
PB.13174.2	PB.3520.10	0.143591
PB.13174.2	PB.3750.1	0.118673
PB.13174.2	PB.3783.1	0.144974
PB.13174.2	PB.3786.1	0.137901
PB.13174.2	PB.3792.1	0.121555
PB.13174.2	PB.3991.1	0.141644
PB.13174.2	PB.4139.1	0.140245
PB.13174.2	PB.4249.1	0.159566
PB.13174.2	PB.4428.1	0.160638
PB.13174.2	PB.4439.1	0.175127
PB.13174.2	PB.4536.1	0.115616
PB.13174.2	PB.4647.1	0.146536
PB.13174.2	PB.6513.1	0.177502
PB.13174.2	PB.7122.1	0.186268
PB.13174.2	PB.7686.1	0.172913
PB.13174.2	PB.7795.2	0.146921
PB.13174.2	PB.8084.1	0.12019
PB.13174.2	PB.8692.1	0.125992
PB.13174.2	PB.8867.2	0.164941
PB.13174.2	PB.9137.2	0.102657
PB.13174.2	PB.9746.1	0.139707
PB.13366.1	PB.13459.2	0.122314
PB.13366.1	PB.13851.2	0.176087
PB.13366.1	PB.13940.1	0.110947
PB.13366.1	PB.13965.1	0.156527
PB.13366.1	PB.13966.1	0.120364
PB.13366.1	PB.13971.1	0.157522
PB.13366.1	PB.13972.1	0.106819
PB.13366.1	PB.14102.1	0.135856
PB.13366.1	PB.14352.1	0.167722
PB.13366.1	PB.1461.1	0.146641
PB.13366.1	PB.14783.1	0.123193
PB.13366.1	PB.14789.2	0.139981
PB.13366.1	PB.15285.1	0.181423
PB.13366.1	PB.15388.3	0.167915
PB.13366.1	PB.15561.1	0.183949
PB.13366.1	PB.15562.1	0.225962
PB.13366.1	PB.15903.1	0.164738
PB.13366.1	PB.17622.1	0.174429
PB.13366.1	PB.17625.1	0.122573
PB.13366.1	PB.17662.1	0.19085
PB.13366.1	PB.18087.1	0.120912
PB.13366.1	PB.18911.1	0.233008
PB.13366.1	PB.1905.1	0.146335
PB.13366.1	PB.19184.1	0.169531
PB.13366.1	PB.19889.2	0.114979
PB.13366.1	PB.19951.1	0.165826
PB.13366.1	PB.20027.1	0.230777
PB.13366.1	PB.20231.1	0.111903
PB.13366.1	PB.20273.2	0.212556
PB.13366.1	PB.20414.3	0.104039
PB.13366.1	PB.2115.2	0.119531
PB.13366.1	PB.2148.2	0.12795
PB.13366.1	PB.21581.2	0.197893
PB.13366.1	PB.21832.1	0.119035
PB.13366.1	PB.21870.2	0.109655
PB.13366.1	PB.21870.3	0.184395
PB.13366.1	PB.22016.1	0.115988
PB.13366.1	PB.22598.1	0.115053
PB.13366.1	PB.22939.1	0.11157
PB.13366.1	PB.23217.1	0.198656
PB.13366.1	PB.23229.1	0.127076
PB.13366.1	PB.24036.1	0.16891
PB.13366.1	PB.26591.1	0.11535
PB.13366.1	PB.27438.1	0.129164
PB.13366.1	PB.2813.4	0.162194
PB.13366.1	PB.28177.1	0.144456
PB.13366.1	PB.29066.1	0.163579
PB.13366.1	PB.2944.1	0.200192
PB.13366.1	PB.30693.1	0.177751
PB.13366.1	PB.3276.1	0.207032
PB.13366.1	PB.3499.1	0.121952
PB.13366.1	PB.3520.10	0.105042
PB.13366.1	PB.3750.1	0.117251
PB.13366.1	PB.3783.1	0.107958
PB.13366.1	PB.3786.1	0.195933
PB.13366.1	PB.3792.1	0.163236
PB.13366.1	PB.3991.1	0.12025
PB.13366.1	PB.4249.1	0.130605
PB.13366.1	PB.4439.1	0.115827
PB.13366.1	PB.6008.3	0.132411
PB.13366.1	PB.7122.1	0.161951
PB.13366.1	PB.7686.1	0.229833
PB.13366.1	PB.7795.2	0.103487
PB.13366.1	PB.8084.1	0.187719
PB.13366.1	PB.8692.1	0.160727
PB.13366.1	PB.8867.2	0.200953
PB.13366.1	PB.9137.2	0.114831
PB.13366.1	PB.9746.1	0.105219
PB.13401.1	PB.13554.1	0.168679
PB.13401.1	PB.14102.1	0.149623
PB.13401.1	PB.14219.2	0.148478
PB.13401.1	PB.14352.1	0.106707
PB.13401.1	PB.1461.1	0.130794
PB.13401.1	PB.14789.1	0.13511
PB.13401.1	PB.14789.2	0.10844
PB.13401.1	PB.15036.1	0.145113
PB.13401.1	PB.1512.2	0.151559
PB.13401.1	PB.15388.3	0.100336
PB.13401.1	PB.1704.2	0.127171
PB.13401.1	PB.17309.2	0.158712
PB.13401.1	PB.18874.1	0.127494
PB.13401.1	PB.19054.2	0.122065
PB.13401.1	PB.19896.4	0.15262
PB.13401.1	PB.20122.2	0.114125
PB.13401.1	PB.20231.1	0.120148
PB.13401.1	PB.20414.2	0.133361
PB.13401.1	PB.20414.3	0.150774
PB.13401.1	PB.2115.2	0.128341
PB.13401.1	PB.2148.2	0.101415
PB.13401.1	PB.22598.1	0.101911
PB.13401.1	PB.23775.1	0.162659
PB.13401.1	PB.26309.1	0.103326
PB.13401.1	PB.26569.1	0.138086
PB.13401.1	PB.2813.4	0.115487
PB.13401.1	PB.29054.1	0.155761
PB.13401.1	PB.29066.1	0.10166
PB.13401.1	PB.3029.1	0.103509
PB.13401.1	PB.30693.1	0.169713
PB.13401.1	PB.3106.1	0.143842
PB.13401.1	PB.3438.1	0.129706
PB.13401.1	PB.3491.1	0.132955
PB.13401.1	PB.3786.1	0.104501
PB.13401.1	PB.4536.1	0.118485
PB.13401.1	PB.5366.1	0.13969
PB.13401.1	PB.5457.2	0.161561
PB.13401.1	PB.6008.3	0.153582
PB.13401.1	PB.6078.1	0.113289
PB.13401.1	PB.6850.1	0.134171
PB.13401.1	PB.774.3	0.13932
PB.13401.1	PB.8551.1	0.157182
PB.13401.1	PB.8551.4	0.112168
PB.13401.1	PB.9137.2	0.112438
PB.13401.1	PB.9746.1	0.118057
PB.13459.2	PB.13851.2	0.179475
PB.13459.2	PB.13940.1	0.104674
PB.13459.2	PB.13965.1	0.154657
PB.13459.2	PB.13966.1	0.119498
PB.13459.2	PB.13971.1	0.168367
PB.13459.2	PB.13972.1	0.101054
PB.13459.2	PB.14102.1	0.134747
PB.13459.2	PB.14352.1	0.160628
PB.13459.2	PB.1461.1	0.152392
PB.13459.2	PB.14783.1	0.137156
PB.13459.2	PB.14789.2	0.119188
PB.13459.2	PB.15285.1	0.197335
PB.13459.2	PB.15388.3	0.174442
PB.13459.2	PB.15561.1	0.180198
PB.13459.2	PB.15562.1	0.224775
PB.13459.2	PB.15903.1	0.172532
PB.13459.2	PB.17622.1	0.175275
PB.13459.2	PB.17625.1	0.113692
PB.13459.2	PB.17662.1	0.196178
PB.13459.2	PB.18087.1	0.118563
PB.13459.2	PB.18911.1	0.230071
PB.13459.2	PB.1905.1	0.131854
PB.13459.2	PB.19184.1	0.175083
PB.13459.2	PB.19889.2	0.13185
PB.13459.2	PB.19951.1	0.161578
PB.13459.2	PB.20027.1	0.220717
PB.13459.2	PB.20231.1	0.106393
PB.13459.2	PB.20273.2	0.219554
PB.13459.2	PB.2115.2	0.11378
PB.13459.2	PB.21318.2	0.117597
PB.13459.2	PB.2148.2	0.132014
PB.13459.2	PB.21581.2	0.193763
PB.13459.2	PB.21832.1	0.133186
PB.13459.2	PB.21870.2	0.118375
PB.13459.2	PB.21870.3	0.187893
PB.13459.2	PB.22016.1	0.107418
PB.13459.2	PB.22355.1	0.104237
PB.13459.2	PB.22598.1	0.113562
PB.13459.2	PB.22939.1	0.104766
PB.13459.2	PB.23217.1	0.185765
PB.13459.2	PB.23229.1	0.109038
PB.13459.2	PB.23994.1	0.103642
PB.13459.2	PB.24036.1	0.160062
PB.13459.2	PB.26591.1	0.127756
PB.13459.2	PB.27438.1	0.122528
PB.13459.2	PB.2813.4	0.167875
PB.13459.2	PB.28177.1	0.152622
PB.13459.2	PB.29066.1	0.15413
PB.13459.2	PB.2944.1	0.201163
PB.13459.2	PB.30693.1	0.168848
PB.13459.2	PB.3276.1	0.215634
PB.13459.2	PB.3499.1	0.138807
PB.13459.2	PB.3520.10	0.100021
PB.13459.2	PB.3750.1	0.12146
PB.13459.2	PB.3783.1	0.114108
PB.13459.2	PB.3786.1	0.198607
PB.13459.2	PB.3792.1	0.169291
PB.13459.2	PB.3937.1	0.106196
PB.13459.2	PB.3991.1	0.116021
PB.13459.2	PB.4249.1	0.111654
PB.13459.2	PB.4439.1	0.120581
PB.13459.2	PB.6008.3	0.134712
PB.13459.2	PB.7122.1	0.154338
PB.13459.2	PB.7686.1	0.214009
PB.13459.2	PB.7795.2	0.114536
PB.13459.2	PB.8084.1	0.196285
PB.13459.2	PB.8692.1	0.166075
PB.13459.2	PB.8867.2	0.190557
PB.13459.2	PB.9137.2	0.118283
PB.13459.2	PB.9746.1	0.103007
PB.13554.1	PB.14102.1	0.158666
PB.13554.1	PB.14219.2	0.100752
PB.13554.1	PB.14352.1	0.114826
PB.13554.1	PB.1461.1	0.14536
PB.13554.1	PB.14789.1	0.1182
PB.13554.1	PB.14789.2	0.10988
PB.13554.1	PB.15036.1	0.159867
PB.13554.1	PB.1512.2	0.124866
PB.13554.1	PB.15388.3	0.121512
PB.13554.1	PB.1704.2	0.142458
PB.13554.1	PB.17309.2	0.142973
PB.13554.1	PB.18874.1	0.113833
PB.13554.1	PB.19054.2	0.113799
PB.13554.1	PB.19425.1	0.100785
PB.13554.1	PB.19896.4	0.151812
PB.13554.1	PB.20122.2	0.130269
PB.13554.1	PB.20231.1	0.100965
PB.13554.1	PB.20414.2	0.155021
PB.13554.1	PB.20414.3	0.172938
PB.13554.1	PB.2115.2	0.117375
PB.13554.1	PB.2148.2	0.112968
PB.13554.1	PB.23775.1	0.147488
PB.13554.1	PB.24036.1	0.120119
PB.13554.1	PB.26309.1	0.101782
PB.13554.1	PB.26569.1	0.148371
PB.13554.1	PB.2813.4	0.122112
PB.13554.1	PB.29054.1	0.13632
PB.13554.1	PB.29066.1	0.105565
PB.13554.1	PB.3029.1	0.122786
PB.13554.1	PB.30693.1	0.172992
PB.13554.1	PB.3106.1	0.161084
PB.13554.1	PB.3276.1	0.11017
PB.13554.1	PB.3438.1	0.136862
PB.13554.1	PB.3750.1	0.102512
PB.13554.1	PB.3786.1	0.121643
PB.13554.1	PB.3937.1	0.101447
PB.13554.1	PB.397.1	0.106504
PB.13554.1	PB.3991.1	0.131775
PB.13554.1	PB.4536.1	0.114847
PB.13554.1	PB.5366.1	0.152579
PB.13554.1	PB.5457.2	0.117049
PB.13554.1	PB.6008.3	0.141355
PB.13554.1	PB.6850.1	0.124825
PB.13554.1	PB.7686.1	0.106268
PB.13554.1	PB.774.3	0.112613
PB.13554.1	PB.7795.2	0.10108
PB.13554.1	PB.8551.1	0.157998
PB.13554.1	PB.8551.4	0.112173
PB.13554.1	PB.9746.1	0.105202
PB.13851.2	PB.13940.1	0.111902
PB.13851.2	PB.13965.1	0.14913
PB.13851.2	PB.13966.1	0.155099
PB.13851.2	PB.13971.1	0.17106
PB.13851.2	PB.13972.1	0.150761
PB.13851.2	PB.14102.1	0.133555
PB.13851.2	PB.14352.1	0.180315
PB.13851.2	PB.1461.1	0.139501
PB.13851.2	PB.14783.1	0.15185
PB.13851.2	PB.14789.2	0.139695
PB.13851.2	PB.1512.2	0.108558
PB.13851.2	PB.15285.1	0.207311
PB.13851.2	PB.15388.3	0.163983
PB.13851.2	PB.15561.1	0.182889
PB.13851.2	PB.15562.1	0.232953
PB.13851.2	PB.15903.1	0.182455
PB.13851.2	PB.17622.1	0.181262
PB.13851.2	PB.17625.1	0.155451
PB.13851.2	PB.17662.1	0.202226
PB.13851.2	PB.17911.1	0.103404
PB.13851.2	PB.18087.1	0.118777
PB.13851.2	PB.18911.1	0.226611
PB.13851.2	PB.1905.1	0.124441
PB.13851.2	PB.19184.1	0.179928
PB.13851.2	PB.19889.2	0.126986
PB.13851.2	PB.19951.1	0.148534
PB.13851.2	PB.20027.1	0.220339
PB.13851.2	PB.20231.1	0.145892
PB.13851.2	PB.20273.2	0.208334
PB.13851.2	PB.2115.2	0.146727
PB.13851.2	PB.21318.2	0.16127
PB.13851.2	PB.2148.2	0.123087
PB.13851.2	PB.21581.2	0.19325
PB.13851.2	PB.21832.1	0.129981
PB.13851.2	PB.21870.2	0.196396
PB.13851.2	PB.21870.3	0.201068
PB.13851.2	PB.22016.1	0.126355
PB.13851.2	PB.22355.1	0.14932
PB.13851.2	PB.22598.1	0.136227
PB.13851.2	PB.22939.1	0.107146
PB.13851.2	PB.23217.1	0.180178
PB.13851.2	PB.23229.1	0.129725
PB.13851.2	PB.23634.1	0.109207
PB.13851.2	PB.23994.1	0.160109
PB.13851.2	PB.24036.1	0.171196
PB.13851.2	PB.26591.1	0.156975
PB.13851.2	PB.27438.1	0.161731
PB.13851.2	PB.2813.4	0.151984
PB.13851.2	PB.28177.1	0.158866
PB.13851.2	PB.29066.1	0.17574
PB.13851.2	PB.2944.1	0.193267
PB.13851.2	PB.30693.1	0.149849
PB.13851.2	PB.3276.1	0.209055
PB.13851.2	PB.3491.1	0.101119
PB.13851.2	PB.3499.1	0.143432
PB.13851.2	PB.3520.10	0.150495
PB.13851.2	PB.3750.1	0.128002
PB.13851.2	PB.3783.1	0.16143
PB.13851.2	PB.3786.1	0.191467
PB.13851.2	PB.3792.1	0.173311
PB.13851.2	PB.3937.1	0.114289
PB.13851.2	PB.3991.1	0.111392
PB.13851.2	PB.4249.1	0.114421
PB.13851.2	PB.4439.1	0.107451
PB.13851.2	PB.4536.1	0.119648
PB.13851.2	PB.6008.3	0.120215
PB.13851.2	PB.6850.1	0.102869
PB.13851.2	PB.7122.1	0.16967
PB.13851.2	PB.7686.1	0.202802
PB.13851.2	PB.7795.2	0.10181
PB.13851.2	PB.8084.1	0.194969
PB.13851.2	PB.8692.1	0.166816
PB.13851.2	PB.8867.2	0.201566
PB.13851.2	PB.9137.2	0.153025
PB.13851.2	PB.9746.1	0.158723
PB.13940.1	PB.13965.1	0.142002
PB.13940.1	PB.13966.1	0.119453
PB.13940.1	PB.13971.1	0.132283
PB.13940.1	PB.13972.1	0.102917
PB.13940.1	PB.14789.2	0.104262
PB.13940.1	PB.15285.1	0.113182
PB.13940.1	PB.15388.3	0.114513
PB.13940.1	PB.15561.1	0.122813
PB.13940.1	PB.15562.1	0.151611
PB.13940.1	PB.15608.1	0.113728
PB.13940.1	PB.1629.2	0.114923
PB.13940.1	PB.17622.1	0.115096
PB.13940.1	PB.17625.1	0.118543
PB.13940.1	PB.17662.1	0.14952
PB.13940.1	PB.17911.1	0.110157
PB.13940.1	PB.18087.1	0.134038
PB.13940.1	PB.18911.1	0.15505
PB.13940.1	PB.1905.1	0.158503
PB.13940.1	PB.19196.1	0.130113
PB.13940.1	PB.19889.2	0.118051
PB.13940.1	PB.19951.1	0.169666
PB.13940.1	PB.19951.3	0.109307
PB.13940.1	PB.20027.1	0.144582
PB.13940.1	PB.20273.2	0.155084
PB.13940.1	PB.20673.1	0.11464
PB.13940.1	PB.21581.2	0.192824
PB.13940.1	PB.21832.1	0.112656
PB.13940.1	PB.21870.3	0.156871
PB.13940.1	PB.22016.1	0.103913
PB.13940.1	PB.22939.1	0.119352
PB.13940.1	PB.23217.1	0.184738
PB.13940.1	PB.23229.1	0.125342
PB.13940.1	PB.23281.1	0.143591
PB.13940.1	PB.23634.1	0.126519
PB.13940.1	PB.23994.1	0.110711
PB.13940.1	PB.24036.1	0.113085
PB.13940.1	PB.26882.2	0.112539
PB.13940.1	PB.28177.1	0.13696
PB.13940.1	PB.29066.1	0.103532
PB.13940.1	PB.2944.1	0.146904
PB.13940.1	PB.30746.1	0.132901
PB.13940.1	PB.3276.1	0.13099
PB.13940.1	PB.3499.1	0.120511
PB.13940.1	PB.3520.10	0.101589
PB.13940.1	PB.3783.1	0.101879
PB.13940.1	PB.3786.1	0.117385
PB.13940.1	PB.3991.1	0.118194
PB.13940.1	PB.4139.1	0.112354
PB.13940.1	PB.4249.1	0.121189
PB.13940.1	PB.4428.1	0.166868
PB.13940.1	PB.4439.1	0.154943
PB.13940.1	PB.4647.1	0.103997
PB.13940.1	PB.6513.1	0.144542
PB.13940.1	PB.7122.1	0.160442
PB.13940.1	PB.7686.1	0.156622
PB.13940.1	PB.7795.2	0.125364
PB.13940.1	PB.8867.2	0.135162
PB.13940.1	PB.9746.1	0.103663
PB.13965.1	PB.13966.1	0.14342
PB.13965.1	PB.13971.1	0.161033
PB.13965.1	PB.13972.1	0.141757
PB.13965.1	PB.14352.1	0.125514
PB.13965.1	PB.14783.1	0.105042
PB.13965.1	PB.14789.2	0.114713
PB.13965.1	PB.15285.1	0.154123
PB.13965.1	PB.15388.3	0.120293
PB.13965.1	PB.15561.1	0.130458
PB.13965.1	PB.15562.1	0.177571
PB.13965.1	PB.15903.1	0.105808
PB.13965.1	PB.17622.1	0.153092
PB.13965.1	PB.17625.1	0.142788
PB.13965.1	PB.17662.1	0.194964
PB.13965.1	PB.17911.1	0.111475
PB.13965.1	PB.18087.1	0.152921
PB.13965.1	PB.18911.1	0.188445
PB.13965.1	PB.1905.1	0.16638
PB.13965.1	PB.19184.1	0.118964
PB.13965.1	PB.19889.2	0.120482
PB.13965.1	PB.19951.1	0.15411
PB.13965.1	PB.20027.1	0.174194
PB.13965.1	PB.20231.1	0.104129
PB.13965.1	PB.20273.2	0.170305
PB.13965.1	PB.21318.2	0.115344
PB.13965.1	PB.21581.2	0.212064
PB.13965.1	PB.21832.1	0.12283
PB.13965.1	PB.21870.2	0.128363
PB.13965.1	PB.21870.3	0.184871
PB.13965.1	PB.22016.1	0.12572
PB.13965.1	PB.22939.1	0.12781
PB.13965.1	PB.23217.1	0.205457
PB.13965.1	PB.23229.1	0.128666
PB.13965.1	PB.23281.1	0.128395
PB.13965.1	PB.23634.1	0.126158
PB.13965.1	PB.23994.1	0.143076
PB.13965.1	PB.24036.1	0.134883
PB.13965.1	PB.26591.1	0.112838
PB.13965.1	PB.27438.1	0.135988
PB.13965.1	PB.28177.1	0.157041
PB.13965.1	PB.29066.1	0.132041
PB.13965.1	PB.2944.1	0.173221
PB.13965.1	PB.30746.1	0.113728
PB.13965.1	PB.3276.1	0.149527
PB.13965.1	PB.3499.1	0.132708
PB.13965.1	PB.3520.10	0.120116
PB.13965.1	PB.3783.1	0.1263
PB.13965.1	PB.3786.1	0.131196
PB.13965.1	PB.3792.1	0.124219
PB.13965.1	PB.3991.1	0.102763
PB.13965.1	PB.4249.1	0.122897
PB.13965.1	PB.4428.1	0.129813
PB.13965.1	PB.4439.1	0.125788
PB.13965.1	PB.6513.1	0.121616
PB.13965.1	PB.7122.1	0.185121
PB.13965.1	PB.7686.1	0.17141
PB.13965.1	PB.7795.2	0.102753
PB.13965.1	PB.8084.1	0.127345
PB.13965.1	PB.8692.1	0.121057
PB.13965.1	PB.8867.2	0.173023
PB.13965.1	PB.9746.1	0.119263
PB.13966.1	PB.13971.1	0.128021
PB.13966.1	PB.14102.1	0.173733
PB.13966.1	PB.14352.1	0.189665
PB.13966.1	PB.1461.1	0.174043
PB.13966.1	PB.14783.1	0.129044
PB.13966.1	PB.14789.2	0.153869
PB.13966.1	PB.15036.1	0.134555
PB.13966.1	PB.1512.2	0.1355
PB.13966.1	PB.15285.1	0.15696
PB.13966.1	PB.15388.3	0.175441
PB.13966.1	PB.15561.1	0.172725
PB.13966.1	PB.15562.1	0.195356
PB.13966.1	PB.15608.1	0.10063
PB.13966.1	PB.15903.1	0.14867
PB.13966.1	PB.1629.2	0.103219
PB.13966.1	PB.17309.2	0.12455
PB.13966.1	PB.17622.1	0.143284
PB.13966.1	PB.17625.1	0.136849
PB.13966.1	PB.17662.1	0.149837
PB.13966.1	PB.18087.1	0.116866
PB.13966.1	PB.18911.1	0.21823
PB.13966.1	PB.1905.1	0.124344
PB.13966.1	PB.19184.1	0.150008
PB.13966.1	PB.19889.2	0.118683
PB.13966.1	PB.19951.1	0.161979
PB.13966.1	PB.19951.3	0.109848
PB.13966.1	PB.20027.1	0.195932
PB.13966.1	PB.20122.2	0.101703
PB.13966.1	PB.20231.1	0.127967
PB.13966.1	PB.20273.2	0.205569
PB.13966.1	PB.20414.3	0.147164
PB.13966.1	PB.2115.2	0.159323
PB.13966.1	PB.21318.2	0.110417
PB.13966.1	PB.2148.2	0.14772
PB.13966.1	PB.21581.2	0.158511
PB.13966.1	PB.21582.1	0.101825
PB.13966.1	PB.21832.1	0.111292
PB.13966.1	PB.21870.2	0.116062
PB.13966.1	PB.21870.3	0.146526
PB.13966.1	PB.22598.1	0.121967
PB.13966.1	PB.22939.1	0.112492
PB.13966.1	PB.23217.1	0.175384
PB.13966.1	PB.23229.1	0.154281
PB.13966.1	PB.23634.1	0.133608
PB.13966.1	PB.23775.1	0.139599
PB.13966.1	PB.23994.1	0.111621
PB.13966.1	PB.24036.1	0.190698
PB.13966.1	PB.26569.1	0.100485
PB.13966.1	PB.26591.1	0.10132
PB.13966.1	PB.27438.1	0.139102
PB.13966.1	PB.2813.4	0.172187
PB.13966.1	PB.28177.1	0.126422
PB.13966.1	PB.29054.1	0.105466
PB.13966.1	PB.29066.1	0.183737
PB.13966.1	PB.2944.1	0.184847
PB.13966.1	PB.30693.1	0.215704
PB.13966.1	PB.3276.1	0.203486
PB.13966.1	PB.3750.1	0.138699
PB.13966.1	PB.3783.1	0.127359
PB.13966.1	PB.3786.1	0.212998
PB.13966.1	PB.3792.1	0.132375
PB.13966.1	PB.3937.1	0.106943
PB.13966.1	PB.3991.1	0.16375
PB.13966.1	PB.4139.1	0.121205
PB.13966.1	PB.4249.1	0.152135
PB.13966.1	PB.4439.1	0.125927
PB.13966.1	PB.5457.2	0.107355
PB.13966.1	PB.6008.3	0.151633
PB.13966.1	PB.6850.1	0.1167
PB.13966.1	PB.7122.1	0.116975
PB.13966.1	PB.7686.1	0.225106
PB.13966.1	PB.7795.2	0.130005
PB.13966.1	PB.8084.1	0.175556
PB.13966.1	PB.8692.1	0.156647
PB.13966.1	PB.8867.2	0.161882
PB.13966.1	PB.9137.2	0.134085
PB.13966.1	PB.9746.1	0.112291
PB.13971.1	PB.13972.1	0.174039
PB.13971.1	PB.14352.1	0.133094
PB.13971.1	PB.1461.1	0.108344
PB.13971.1	PB.14783.1	0.127107
PB.13971.1	PB.14789.2	0.120443
PB.13971.1	PB.15285.1	0.164921
PB.13971.1	PB.15388.3	0.141919
PB.13971.1	PB.15561.1	0.163523
PB.13971.1	PB.15562.1	0.188378
PB.13971.1	PB.15903.1	0.119329
PB.13971.1	PB.17622.1	0.167416
PB.13971.1	PB.17625.1	0.133389
PB.13971.1	PB.17662.1	0.186655
PB.13971.1	PB.18087.1	0.137792
PB.13971.1	PB.18911.1	0.178817
PB.13971.1	PB.1905.1	0.126501
PB.13971.1	PB.19184.1	0.151415
PB.13971.1	PB.19889.2	0.14013
PB.13971.1	PB.19951.1	0.152278
PB.13971.1	PB.20027.1	0.171475
PB.13971.1	PB.20231.1	0.10649
PB.13971.1	PB.20273.2	0.166229
PB.13971.1	PB.2115.2	0.103923
PB.13971.1	PB.21318.2	0.131577
PB.13971.1	PB.2148.2	0.116656
PB.13971.1	PB.21581.2	0.200103
PB.13971.1	PB.21832.1	0.145302
PB.13971.1	PB.21870.2	0.142418
PB.13971.1	PB.21870.3	0.191755
PB.13971.1	PB.22016.1	0.143764
PB.13971.1	PB.22355.1	0.114095
PB.13971.1	PB.22939.1	0.122715
PB.13971.1	PB.23217.1	0.172272
PB.13971.1	PB.23229.1	0.11406
PB.13971.1	PB.23281.1	0.106059
PB.13971.1	PB.23634.1	0.103103
PB.13971.1	PB.23994.1	0.133912
PB.13971.1	PB.24036.1	0.143382
PB.13971.1	PB.26591.1	0.147487
PB.13971.1	PB.27438.1	0.145961
PB.13971.1	PB.2813.4	0.119858
PB.13971.1	PB.28177.1	0.165285
PB.13971.1	PB.29066.1	0.139961
PB.13971.1	PB.2944.1	0.176591
PB.13971.1	PB.30693.1	0.107341
PB.13971.1	PB.3276.1	0.163257
PB.13971.1	PB.3499.1	0.151263
PB.13971.1	PB.3520.10	0.127202
PB.13971.1	PB.3750.1	0.116976
PB.13971.1	PB.3783.1	0.140506
PB.13971.1	PB.3786.1	0.148692
PB.13971.1	PB.3792.1	0.160003
PB.13971.1	PB.3937.1	0.10148
PB.13971.1	PB.3991.1	0.102625
PB.13971.1	PB.4249.1	0.111885
PB.13971.1	PB.4428.1	0.10273
PB.13971.1	PB.4439.1	0.118911
PB.13971.1	PB.4647.1	0.112817
PB.13971.1	PB.6513.1	0.112379
PB.13971.1	PB.7122.1	0.184122
PB.13971.1	PB.7686.1	0.165777
PB.13971.1	PB.7795.2	0.113564
PB.13971.1	PB.8084.1	0.147881
PB.13971.1	PB.8692.1	0.155973
PB.13971.1	PB.8867.2	0.175143
PB.13971.1	PB.9137.2	0.11069
PB.13971.1	PB.9746.1	0.114511
PB.13972.1	PB.14352.1	0.117098
PB.13972.1	PB.1461.1	0.112428
PB.13972.1	PB.14783.1	0.102437
PB.13972.1	PB.15285.1	0.167916
PB.13972.1	PB.15388.3	0.139069
PB.13972.1	PB.15561.1	0.167612
PB.13972.1	PB.15562.1	0.209505
PB.13972.1	PB.15903.1	0.130529
PB.13972.1	PB.17622.1	0.154374
PB.13972.1	PB.17662.1	0.184521
PB.13972.1	PB.18087.1	0.122265
PB.13972.1	PB.18911.1	0.197545
PB.13972.1	PB.1905.1	0.133864
PB.13972.1	PB.19184.1	0.130717
PB.13972.1	PB.19889.2	0.118651
PB.13972.1	PB.19951.1	0.156075
PB.13972.1	PB.20027.1	0.191215
PB.13972.1	PB.20273.2	0.18403
PB.13972.1	PB.21581.2	0.204799
PB.13972.1	PB.21832.1	0.121814
PB.13972.1	PB.21870.3	0.196985
PB.13972.1	PB.22016.1	0.111316
PB.13972.1	PB.23217.1	0.185079
PB.13972.1	PB.23281.1	0.106371
PB.13972.1	PB.24036.1	0.129536
PB.13972.1	PB.26591.1	0.10362
PB.13972.1	PB.27438.1	0.111246
PB.13972.1	PB.2813.4	0.113813
PB.13972.1	PB.28177.1	0.157747
PB.13972.1	PB.29066.1	0.11461
PB.13972.1	PB.2944.1	0.16976
PB.13972.1	PB.30693.1	0.113523
PB.13972.1	PB.3276.1	0.173297
PB.13972.1	PB.3499.1	0.14406
PB.13972.1	PB.3783.1	0.100662
PB.13972.1	PB.3786.1	0.150815
PB.13972.1	PB.3792.1	0.132744
PB.13972.1	PB.4428.1	0.113382
PB.13972.1	PB.4439.1	0.118368
PB.13972.1	PB.6513.1	0.104259
PB.13972.1	PB.7122.1	0.187619
PB.13972.1	PB.7686.1	0.17635
PB.13972.1	PB.7795.2	0.102085
PB.13972.1	PB.8084.1	0.141456
PB.13972.1	PB.8692.1	0.135661
PB.13972.1	PB.8867.2	0.180852
PB.14102.1	PB.14219.2	0.146063
PB.14102.1	PB.14352.1	0.182192
PB.14102.1	PB.1461.1	0.195727
PB.14102.1	PB.14783.1	0.136543
PB.14102.1	PB.14789.1	0.150096
PB.14102.1	PB.14789.2	0.171199
PB.14102.1	PB.15036.1	0.16744
PB.14102.1	PB.1512.2	0.18817
PB.14102.1	PB.15285.1	0.14286
PB.14102.1	PB.15388.3	0.172445
PB.14102.1	PB.15561.1	0.167092
PB.14102.1	PB.15562.1	0.172641
PB.14102.1	PB.15903.1	0.164032
PB.14102.1	PB.1704.2	0.11041
PB.14102.1	PB.17309.2	0.176319
PB.14102.1	PB.17622.1	0.111802
PB.14102.1	PB.17625.1	0.137576
PB.14102.1	PB.17662.1	0.108224
PB.14102.1	PB.17911.1	0.126205
PB.14102.1	PB.18874.1	0.139938
PB.14102.1	PB.18911.1	0.172862
PB.14102.1	PB.19054.2	0.156627
PB.14102.1	PB.19184.1	0.141833
PB.14102.1	PB.19889.2	0.101685
PB.14102.1	PB.19896.4	0.102291
PB.14102.1	PB.19951.1	0.118533
PB.14102.1	PB.20027.1	0.162615
PB.14102.1	PB.20122.2	0.131019
PB.14102.1	PB.20231.1	0.19122
PB.14102.1	PB.20273.2	0.171114
PB.14102.1	PB.20414.3	0.177644
PB.14102.1	PB.2115.2	0.198762
PB.14102.1	PB.21318.2	0.171764
PB.14102.1	PB.2148.2	0.158597
PB.14102.1	PB.21581.2	0.105504
PB.14102.1	PB.21870.2	0.168464
PB.14102.1	PB.21870.3	0.119053
PB.14102.1	PB.22355.1	0.154416
PB.14102.1	PB.22598.1	0.163131
PB.14102.1	PB.23217.1	0.108645
PB.14102.1	PB.23229.1	0.139067
PB.14102.1	PB.23310.1	0.125924
PB.14102.1	PB.23634.1	0.123402
PB.14102.1	PB.23775.1	0.181339
PB.14102.1	PB.23994.1	0.154275
PB.14102.1	PB.24036.1	0.178685
PB.14102.1	PB.26569.1	0.13577
PB.14102.1	PB.26591.1	0.117264
PB.14102.1	PB.27438.1	0.140777
PB.14102.1	PB.2813.4	0.187022
PB.14102.1	PB.29054.1	0.156271
PB.14102.1	PB.29066.1	0.181473
PB.14102.1	PB.2944.1	0.1467
PB.14102.1	PB.30693.1	0.225243
PB.14102.1	PB.3106.1	0.138407
PB.14102.1	PB.3276.1	0.193712
PB.14102.1	PB.3438.1	0.111526
PB.14102.1	PB.3491.1	0.162938
PB.14102.1	PB.3520.10	0.169868
PB.14102.1	PB.3750.1	0.153224
PB.14102.1	PB.3783.1	0.171996
PB.14102.1	PB.3786.1	0.199791
PB.14102.1	PB.3792.1	0.127259
PB.14102.1	PB.3937.1	0.139558
PB.14102.1	PB.397.1	0.117218
PB.14102.1	PB.3991.1	0.144336
PB.14102.1	PB.4139.1	0.103156
PB.14102.1	PB.4249.1	0.113723
PB.14102.1	PB.4536.1	0.180248
PB.14102.1	PB.4604.1	0.122417
PB.14102.1	PB.5366.1	0.115119
PB.14102.1	PB.5457.2	0.180701
PB.14102.1	PB.6008.3	0.193746
PB.14102.1	PB.6078.1	0.149897
PB.14102.1	PB.6850.1	0.160876
PB.14102.1	PB.7686.1	0.176677
PB.14102.1	PB.774.3	0.124157
PB.14102.1	PB.7795.2	0.116381
PB.14102.1	PB.8084.1	0.165167
PB.14102.1	PB.8551.1	0.111782
PB.14102.1	PB.8551.4	0.114443
PB.14102.1	PB.8692.1	0.153863
PB.14102.1	PB.8867.2	0.127554
PB.14102.1	PB.9137.2	0.188834
PB.14102.1	PB.9746.1	0.194169
PB.14219.2	PB.14352.1	0.108067
PB.14219.2	PB.1461.1	0.122053
PB.14219.2	PB.15036.1	0.141494
PB.14219.2	PB.1512.2	0.136932
PB.14219.2	PB.1704.2	0.128203
PB.14219.2	PB.17309.2	0.156427
PB.14219.2	PB.18874.1	0.120736
PB.14219.2	PB.19896.4	0.151693
PB.14219.2	PB.20122.2	0.113367
PB.14219.2	PB.20414.2	0.1407
PB.14219.2	PB.20414.3	0.148703
PB.14219.2	PB.2115.2	0.120319
PB.14219.2	PB.23775.1	0.15212
PB.14219.2	PB.24036.1	0.105418
PB.14219.2	PB.26569.1	0.124373
PB.14219.2	PB.2813.4	0.103086
PB.14219.2	PB.29054.1	0.124198
PB.14219.2	PB.29066.1	0.101659
PB.14219.2	PB.30693.1	0.15987
PB.14219.2	PB.3106.1	0.134202
PB.14219.2	PB.3438.1	0.15366
PB.14219.2	PB.3786.1	0.110715
PB.14219.2	PB.3991.1	0.111057
PB.14219.2	PB.5366.1	0.143978
PB.14219.2	PB.5457.2	0.130685
PB.14219.2	PB.6008.3	0.121404
PB.14219.2	PB.6850.1	0.11832
PB.14219.2	PB.774.3	0.133476
PB.14219.2	PB.8551.1	0.142146
PB.14352.1	PB.1461.1	0.193477
PB.14352.1	PB.14783.1	0.166067
PB.14352.1	PB.14789.1	0.1214
PB.14352.1	PB.14789.2	0.170141
PB.14352.1	PB.15036.1	0.134698
PB.14352.1	PB.1512.2	0.158803
PB.14352.1	PB.15285.1	0.19803
PB.14352.1	PB.15388.3	0.198993
[truncated: 3,426 more rows]
