# Supplementary material for: Metabolomic and transcriptomic analyses of the flavonoid biosynthetic pathway in blueberry (Vaccinium spp.)
Source: Front Plant Sci. 2023 Apr 20;14:1082245. doi: 10.3389/fpls.2023.1082245 (PMC10157174; doi:10.3389/fpls.2023.1082245)
Supplement: Supplementary file 1 [file DataSheet_1.zip › Supplemental Material-20230312/TS7.xlsx]

## Sheet: darkviolet
Table S7. The first 20 gene network and their annotation in darkviolet module
Name	GeneID	MCC	COG_class	COG_class_annotation	GO_annotation	KEGG_annotation	KEGG_pathway	KOG_class	KOG_class_annotation	Swissprot_annotation	eggNOG_class	eggNOG_class_annotation	nr_annotation
ETR	PB.11284.1	99	[T]	Signal transduction mechanisms	Molecular Function: phosphorelay sensor kinase activity (GO:0000155);; Molecular Function: ATP binding (GO:0005524);; Cellular Component: endoplasmic reticulum (GO:0005783);; Biological Process: negative regulation of ethylene-activated signaling pathway (GO:0010105);; Cellular Component: membrane (GO:0016020);; Biological Process: peptidyl-histidine phosphorylation (GO:0018106);; Biological Proc…	K14509|0|vvi:100241730|ethylene response sensor 1; K14509 ethylene receptor [EC:2.7.13.-] (A)	ko04075:Plant hormone signal transduction	[T]	Signal transduction mechanisms	Ethylene response sensor 1 GN=T20B5.14 OS=Arabidopsis thaliana (Mouse-ear cress) PE=1 SV=1	T	Signal transduction mechanisms	ethylene receptor ERS1b [Actinidia deliciosa]
ALDO	PB.20680.2	92	[G]	Carbohydrate transport and metabolism	Molecular Function: fructose-bisphosphate aldolase activity (GO:0004332);; Biological Process: glycolytic process (GO:0006096);;	K01623|0|cit:102610293|fructose-bisphosphate aldolase cytoplasmic isozyme-like; K01623 fructose-bisphosphate aldolase, class I [EC:4.1.2.13] (A)	ko00010:Glycolysis / Gluconeogenesis;ko00030:Pentose phosphate pathway;ko00051:Fructose and mannose metabolism;ko00710:Carbon fixation in photosynthetic organisms;ko01200:Carbon metabolism;ko01230:Biosynthesis of amino acids	[G]	Carbohydrate transport and metabolism	Fructose-bisphosphate aldolase cytoplasmic isozyme OS=Oryza sativa subsp. japonica (Rice) PE=1 SV=2	G	Carbohydrate transport and metabolism	PREDICTED: fructose-bisphosphate aldolase cytoplasmic isozyme [Sesamum indicum]
ASAH2	PB.8302.1	85	--	--	--	K12349|0|pop:POPTR_0001s25460g|POPTRDRAFT_641114; hypothetical protein; K12349 neutral ceramidase [EC:3.5.1.23] (A)	ko00600:Sphingolipid metabolism	[T]	Signal transduction mechanisms	Neutral ceramidase (Precursor) OS=Oryza sativa subsp. japonica (Rice) PE=1 SV=1	S	Function unknown	hypothetical protein POPTR_0001s25460g [Populus trichocarpa]
LIP	PB.9092.1	74	--	--	Molecular Function: structural molecule activity (GO:0005198);; Biological Process: response to stress (GO:0006950);; Cellular Component: chloroplast thylakoid membrane (GO:0009535);; Molecular Function: 2-alkenal reductase [NAD(P)] activity (GO:0032440);; Biological Process: oxidation-reduction process (GO:0055114);;	--	--	--	--	Plastid-lipid-associated protein, chloroplastic (Precursor) GN=PAP OS=Citrus unshiu (Satsuma mandarin) PE=2 SV=1	S	Function unknown	PREDICTED: light-induced protein, chloroplastic-like [Sesamum indicum]
Tortifolia1	PB.8556.5	68	--	--	--	--	--	--	--	Microtubule-associated protein SPIRAL2-like GN=SP2L OS=Arabidopsis thaliana (Mouse-ear cress) PE=2 SV=1	S	Function unknown	PREDICTED: microtubule-associated protein TORTIFOLIA1 [Vitis vinifera]
MIN7	PB.5383.3	68	[R]	General function prediction only	Molecular Function: ARF guanyl-nucleotide exchange factor activity (GO:0005086);; Cellular Component: early endosome (GO:0005769);; Cellular Component: trans-Golgi network (GO:0005802);; Cellular Component: cytosol (GO:0005829);; Biological Process: organ morphogenesis (GO:0009887);; Biological Process: tissue development (GO:0009888);; Biological Process: positive regulation of organelle organiz…	K13462|0|tcc:TCM_037433|HOPM interactor 7 isoform 1; K13462 guanine nucleotide-exchange factor (A)	--	[U]	Intracellular trafficking, secretion, and vesicular transport	Brefeldin A-inhibited guanine nucleotide-exchange protein 5 GN=F7K15_150 OS=Arabidopsis thaliana (Mouse-ear cress) PE=1 SV=2	S	Function unknown	PREDICTED: brefeldin A-inhibited guanine nucleotide-exchange protein 5 [Vitis vinifera]
CISZOG	PB.16966.1	67	--	--	--	K13495|7.24054e-39|pxb:103953199|zeatin O-glucosyltransferase-like; K13495 cis-zeatin O-glucosyltransferase [EC:2.4.1.215] (A)	ko00908:Zeatin biosynthesis	--	--	Zeatin O-glucosyltransferase GN=ZOG1 OS=Phaseolus lunatus (Lima bean) PE=2 SV=1	S	Function unknown	PREDICTED: zeatin O-glucosyltransferase-like [Nelumbo nucifera]
GOT1	PB.16318.1	67	[E]	Amino acid transport and metabolism	Molecular Function: L-aspartate:2-oxoglutarate aminotransferase activity (GO:0004069);; Biological Process: cellular amino acid metabolic process (GO:0006520);; Biological Process: biosynthetic process (GO:0009058);; Molecular Function: pyridoxal phosphate binding (GO:0030170);; Molecular Function: L-phenylalanine:2-oxoglutarate aminotransferase activity (GO:0080130);;	K14454|0|tcc:TCM_037152|Aspartate aminotransferase 3; K14454 aspartate aminotransferase, cytoplasmic [EC:2.6.1.1] (A)	ko00250:Alanine, aspartate and glutamate metabolism;ko00270:Cysteine and methionine metabolism;ko00330:Arginine and proline metabolism;ko00350:Tyrosine metabolism;ko00360:Phenylalanine metabolism;ko00400:Phenylalanine, tyrosine and tryptophan biosynthesis;ko00710:Carbon fixation in photosynthetic organisms;ko00950:Isoquinoline alkaloid biosynthesis;ko00960:Tropane, piperidine and pyridine alkaloi…	[E]	Amino acid transport and metabolism	Aspartate aminotransferase 3, chloroplastic (Precursor) GN=F15N18.110 OS=Arabidopsis thaliana (Mouse-ear cress) PE=1 SV=1	E	Amino acid transport and metabolism	Aspartate aminotransferase 3 [Theobroma cacao]
F3'5H	PB.12741.1	65	[Q]	Secondary metabolites biosynthesis, transport and catabolism	Molecular Function: iron ion binding (GO:0005506);; Molecular Function: electron carrier activity (GO:0009055);; Molecular Function: heme binding (GO:0020037);; Molecular Function: flavonoid 3',5'-hydroxylase activity (GO:0033772);; Biological Process: oxidation-reduction process (GO:0055114);;	K13083|0|vvi:100241335|	ko00941:Flavonoid biosynthesis;ko00944:Flavone and flavonol biosynthesis	[Q]	Secondary metabolites biosynthesis, transport and catabolism	Flavonoid 3&apos;,5&apos;-hydroxylase 2 GN=CYP75A3 OS=Petunia hybrida (Petunia) PE=2 SV=1	Q	Secondary metabolites biosynthesis, transport and catabolism	flavonoid 3&apos;,5&apos;-hydroxylase [Rhododendron x pulchrum]
TAT	PB.15341.2	56	[E]	Amino acid transport and metabolism	Molecular Function: L-tyrosine:2-oxoglutarate aminotransferase activity (GO:0004838);; Biological Process: cellular amino acid metabolic process (GO:0006520);; Biological Process: iron ion transport (GO:0006826);; Cellular Component: plastid (GO:0009536);; Biological Process: vitamin E biosynthetic process (GO:0010189);; Molecular Function: pyridoxal phosphate binding (GO:0030170);; Molecular Fun…	K00815|0|mdm:103448720|probable aminotransferase TAT2; K00815 tyrosine aminotransferase [EC:2.6.1.5] (A)	ko00130:Ubiquinone and other terpenoid-quinone biosynthesis;ko00270:Cysteine and methionine metabolism;ko00350:Tyrosine metabolism;ko00360:Phenylalanine metabolism;ko00400:Phenylalanine, tyrosine and tryptophan biosynthesis;ko00950:Isoquinoline alkaloid biosynthesis;ko00960:Tropane, piperidine and pyridine alkaloid biosynthesis;ko01230:Biosynthesis of amino acids	[E]	Amino acid transport and metabolism	Probable aminotransferase TAT2 GN=At5g53970 OS=Arabidopsis thaliana (Mouse-ear cress) PE=2 SV=1	E	Amino acid transport and metabolism	PREDICTED: probable aminotransferase TAT2 [Malus domestica]
UBC	PB.20360.1	53	[O]	Posttranslational modification, protein turnover, chaperones	--	K08770|0|sly:101256039|polyubiquitin; K08770 ubiquitin C (A)	--	[OR]	--	NEDD8-like protein RUB2 (Precursor) GN=T20F21.24 OS=Arabidopsis thaliana (Mouse-ear cress) PE=1 SV=3	O	Posttranslational modification, protein turnover, chaperones	PREDICTED: polyubiquitin-like isoform X1 [Nicotiana tomentosiformis]
F3'5'H	PB.12745.3	52	[Q]	Secondary metabolites biosynthesis, transport and catabolism	Molecular Function: iron ion binding (GO:0005506);; Molecular Function: electron carrier activity (GO:0009055);; Molecular Function: heme binding (GO:0020037);; Molecular Function: flavonoid 3',5'-hydroxylase activity (GO:0033772);; Biological Process: oxidation-reduction process (GO:0055114);;	K13083|0|tcc:TCM_040896|Flavonoid 3',5'-hydroxylase 2 isoform 1; K13083 flavonoid 3',5'-hydroxylase [EC:1.14.13.88] (A)	ko00941:Flavonoid biosynthesis;ko00944:Flavone and flavonol biosynthesis	[Q]	Secondary metabolites biosynthesis, transport and catabolism	Flavonoid 3&apos;,5&apos;-hydroxylase 2 GN=CYP75A3 OS=Petunia hybrida (Petunia) PE=2 SV=1	Q	Secondary metabolites biosynthesis, transport and catabolism	flavonoid 3&apos;,5&apos;-hydroxylase [Rhododendron x pulchrum]
Saposin	PB.2837.1	51	--	--	--	K12382|4.43334e-64|pper:PRUPEppa009037m1g|hypothetical protein; K12382 saposin (A)	--	[IG]	--	--	O	Posttranslational modification, protein turnover, chaperones	hypothetical protein PRUPE_ppa009037m1g [Prunus persica]
GLYATL3	PB.9184.9	47	[R]	General function prediction only	Biological Process: metabolic process (GO:0008152);; Molecular Function: transferase activity, transferring acyl groups other than amino-acyl groups (GO:0016747);;	--	--	--	--	Acyltransferase-like protein At1g54570, chloroplastic (Precursor) GN=At1g54570 OS=Arabidopsis thaliana (Mouse-ear cress) PE=2 SV=1	I	Lipid transport and metabolism	PREDICTED: acyltransferase-like protein At3g26840, chloroplastic isoform X1 [Vitis vinifera]
Tortifolia1	PB.8559.3	46	--	--	--	--	--	--	--	Microtubule-associated protein SPIRAL2-like GN=SP2L OS=Arabidopsis thaliana (Mouse-ear cress) PE=2 SV=1	S	Function unknown	PREDICTED: microtubule-associated protein TORTIFOLIA1 [Vitis vinifera]
STR	PB.19716.1	46	[G]	Carbohydrate transport and metabolism	Biological Process: biosynthetic process (GO:0009058);; Molecular Function: strictosidine synthase activity (GO:0016844);;	--	--	[R]	General function prediction only	Protein STRICTOSIDINE SYNTHASE-LIKE 3 {ECO:0000303|PubMed:10777701} (Precursor) OS=Arabidopsis thaliana (Mouse-ear cress) PE=2 SV=1	G	Carbohydrate transport and metabolism	PREDICTED: protein STRICTOSIDINE SYNTHASE-LIKE 11 [Sesamum indicum]
UP	PB.601.2	44	--	--	--	--	--	--	--	--	S	Function unknown	PREDICTED: uncharacterized protein LOC100854733 [Vitis vinifera]
KDMS	PB.19724.1	42	--	--	--	K11446|0|vvi:100261599|lysine-specific demethylase lid; K11446 histone demethylase JARID1 [EC:1.14.11.-] (A)	--	--	--	Photosystem I P700 chlorophyll a apoprotein A2 {ECO:0000255|HAMAP-Rule:MF_00482} OS=Nandina domestica (Heavenly bamboo) PE=3 SV=1	S	Function unknown	PREDICTED: lysine-specific demethylase 5B isoform X4 [Vitis vinifera]
DODA	PB.1203.1	42	[S]	Function unknown	Biological Process: cellular aromatic compound metabolic process (GO:0006725);; Molecular Function: ferrous iron binding (GO:0008198);; Molecular Function: zinc ion binding (GO:0008270);; Molecular Function: oxidoreductase activity, acting on single donors with incorporation of molecular oxygen, incorporation of two atoms of oxygen (GO:0016702);; Biological Process: oxidation-reduction process (G…	K15777|7.86047e-144|vvi:100262346|extradiol ring-cleavage dioxygenase; K15777 4,5-DOPA dioxygenase extradiol [EC:1.13.11.-] (A)	ko00965:Betalain biosynthesis	--	--	4,5-DOPA dioxygenase extradiol GN=DODA OS=Beta vulgaris (Sugar beet) PE=1 SV=1	S	Function unknown	PREDICTED: extradiol ring-cleavage dioxygenase [Vitis vinifera]
UP	PB.710.2	41	--	--	--	--	--	--	--	--	S	Function unknown	PREDICTED: uncharacterized protein LOC105160439 [Sesamum indicum]

## Sheet: bisque4
Table S7. The first 20 gene network and their annotation in bisque4 module
Name	GeneID	MCC	COG_class	COG_class_annotation	GO_annotation	KEGG_annotation	KEGG_pathway	KOG_class	KOG_class_annotation	Swissprot_annotation	eggNOG_class	eggNOG_class_annotation	nr_annotation
UP	PB.10440.1	81	--	--	--	--	--	--	--	Disease resistance RPP13-like protein 4 GN=RPP13L4 OS=Arabidopsis thaliana (Mouse-ear cress) PE=2 SV=2	S	Function unknown	unnamed protein product [Coffea canephora]
ALE2	PB.7686.1	72	[RTKL]	--	Molecular Function: protein serine/threonine kinase activity (GO:0004674);; Molecular Function: non-membrane spanning protein tyrosine kinase activity (GO:0004715);; Molecular Function: ATP binding (GO:0005524);; Biological Process: protein phosphorylation (GO:0006468);;	--	--	[T]	Signal transduction mechanisms	Receptor-like serine/threonine-protein kinase ALE2 (Precursor) GN=ALE2 OS=Arabidopsis thaliana (Mouse-ear cress) PE=1 SV=1	T	Signal transduction mechanisms	PREDICTED: receptor-like serine/threonine-protein kinase ALE2 isoform X1 [Vitis vinifera]
BSK	PB.18911.1	71	[RTKL]	--	Molecular Function: protein kinase activity (GO:0004672);; Molecular Function: ATP binding (GO:0005524);; Biological Process: protein phosphorylation (GO:0006468);; Biological Process: brassinosteroid mediated signaling pathway (GO:0009742);;	K14500|0|sot:102604642|probable serine/threonine-protein kinase At4g35230-like; K14500 BR-signaling kinase [EC:2.7.11.1] (A)	ko04075:Plant hormone signal transduction	--	--	Probable serine/threonine-protein kinase At4g35230 GN=At4g35230 OS=Arabidopsis thaliana (Mouse-ear cress) PE=1 SV=1	T	Signal transduction mechanisms	unnamed protein product [Coffea canephora]
UP	PB.10075.2	68	[RTKL]	--	Molecular Function: ATP binding (GO:0005524);; Biological Process: protein phosphorylation (GO:0006468);; Cellular Component: integral component of membrane (GO:0016021);; Molecular Function: 2-alkenal reductase [NAD(P)] activity (GO:0032440);; Molecular Function: tau-protein kinase activity (GO:0050321);; Biological Process: oxidation-reduction process (GO:0055114);;	--	--	--	--	Probable inactive receptor kinase At5g58300 (Precursor) GN=At5g58300 OS=Arabidopsis thaliana (Mouse-ear cress) PE=2 SV=1	S	Function unknown	PREDICTED: probable inactive receptor kinase At5g58300 [Vitis vinifera]
UP	PB.3276.1	65	--	--	Cellular Component: plasmodesma (GO:0009506);; Cellular Component: chloroplast (GO:0009507);;	--	--	--	--	C2 and GRAM domain-containing protein At1g03370 GN=At1g03370 OS=Arabidopsis thaliana (Mouse-ear cress) PE=2 SV=4	S	Function unknown	PREDICTED: multiple C2 and transmembrane domain-containing protein 2-like [Sesamum indicum]
FLA7	PB.2944.1	55	--	--	Biological Process: steroid biosynthetic process (GO:0006694);; Cellular Component: anchored component of membrane (GO:0031225);; Biological Process: alcohol biosynthetic process (GO:0046165);; Biological Process: biological regulation (GO:0065007);; Biological Process: plant-type cell wall organization or biogenesis (GO:0071669);;	--	--	--	--	Fasciclin-like arabinogalactan protein 7 (Precursor) GN=FLA7 OS=Arabidopsis thaliana (Mouse-ear cress) PE=1 SV=1	M	Cell wall/membrane/envelope biogenesis	PREDICTED: fasciclin-like arabinogalactan protein 7 [Vitis vinifera]
UP	PB.29066.1	53	--	--	Biological Process: single-organism developmental process (GO:0044767);; Biological Process: organ development (GO:0048513);;	--	--	[R]	General function prediction only	Zinc finger protein JACKDAW GN=F15A17.180 OS=Arabidopsis thaliana (Mouse-ear cress) PE=1 SV=1	S	Function unknown	unnamed protein product [Vitis vinifera]
bHLH62	PB.15903.1	48	--	--	--	--	--	--	--	Transcription factor bHLH62 GN=F21O3.5 OS=Arabidopsis thaliana (Mouse-ear cress) PE=2 SV=1	K	Transcription	hypothetical protein PRUPE_ppa003350mg [Prunus persica]
SLC35E1	PB.20273.2	48	--	--	Molecular Function: glucose transmembrane transporter activity (GO:0005355);; Biological Process: purine nucleobase transport (GO:0006863);; Cellular Component: chloroplast envelope (GO:0009941);; Molecular Function: phosphoglycerate transmembrane transporter activity (GO:0015120);; Molecular Function: antiporter activity (GO:0015297);; Biological Process: hexose phosphate transport (GO:0015712);…	K15283|0|pop:POPTR_0013s06910g|POPTRDRAFT_242137; hypothetical protein; K15283 solute carrier family 35, member E1 (A)	--	[GE]	--	Xylulose 5-phosphate/phosphate translocator, chloroplastic (Precursor) GN=K10A8.110 OS=Arabidopsis thaliana (Mouse-ear cress) PE=2 SV=1	S	Function unknown	PREDICTED: xylulose 5-phosphate/phosphate translocator, chloroplastic [Sesamum indicum]
UP	PB.9746.1	46	--	--	--	--	--	--	--	--	S	Function unknown	PREDICTED: uncharacterized protein LOC100258677 [Vitis vinifera]
BRG3	PB.3786.1	45	--	--	--	--	--	[O]	Posttranslational modification, protein turnover, chaperones	Probable BOI-related E3 ubiquitin-protein ligase 3 GN=BRG3 OS=Arabidopsis thaliana (Mouse-ear cress) PE=1 SV=1	S	Function unknown	PREDICTED: probable BOI-related E3 ubiquitin-protein ligase 2 [Sesamum indicum]
UP	PB.8692.1	42	--	--	--	--	--	--	--	BURP domain-containing protein 3 (Precursor) OS=Oryza sativa subsp. japonica (Rice) PE=2 SV=1	S	Function unknown	BURP domain-containing protein [Camellia sinensis]
CSLA	PB.11945.2	42	[M]	Cell wall/membrane/envelope biogenesis	Molecular Function: cellulose synthase (UDP-forming) activity (GO:0016760);; Molecular Function: mannan synthase activity (GO:0051753);;	K13680|0|cit:102616038|glucomannan 4-beta-mannosyltransferase 2-like; K13680 beta-mannan synthase [EC:2.4.1.32] (A)	--	--	--	Glucomannan 4-beta-mannosyltransferase 2 GN=CSLA2 OS=Arabidopsis thaliana (Mouse-ear cress) PE=2 SV=1	M	Cell wall/membrane/envelope biogenesis	unnamed protein product [Coffea canephora]
CSLA	PB.11945.1	41	[M]	Cell wall/membrane/envelope biogenesis	Molecular Function: cellulose synthase (UDP-forming) activity (GO:0016760);; Molecular Function: mannan synthase activity (GO:0051753);;	K13680|0|cit:102616038|glucomannan 4-beta-mannosyltransferase 2-like; K13680 beta-mannan synthase [EC:2.4.1.32] (A)	--	--	--	Glucomannan 4-beta-mannosyltransferase 2 GN=CSLA2 OS=Arabidopsis thaliana (Mouse-ear cress) PE=2 SV=1	M	Cell wall/membrane/envelope biogenesis	unnamed protein product [Coffea canephora]
Annexin D5	PB.21581.2	41	--	--	Molecular Function: calcium ion binding (GO:0005509);; Molecular Function: calcium-dependent phospholipid binding (GO:0005544);; Biological Process: plant-type cell wall modification (GO:0009827);; Biological Process: pollen tube growth (GO:0009860);; Biological Process: actin filament-based movement (GO:0030048);;	--	--	[U]	Intracellular trafficking, secretion, and vesicular transport	Annexin D5 GN=T23K23.6 OS=Arabidopsis thaliana (Mouse-ear cress) PE=2 SV=2	S	Function unknown	PREDICTED: annexin D5 [Sesamum indicum]
ROPGEF7	PB.2148.2	41	--	--	Biological Process: pollen tube growth (GO:0009860);; Biological Process: tissue development (GO:0009888);; Biological Process: root morphogenesis (GO:0010015);; Biological Process: regulation of hormone levels (GO:0010817);; Biological Process: regulation of developmental growth (GO:0048638);; Biological Process: regulation of multicellular organismal process (GO:0051239);;	--	--	--	--	Rop guanine nucleotide exchange factor 7 GN=ROPGEF7 OS=Arabidopsis thaliana (Mouse-ear cress) PE=1 SV=1	S	Function unknown	hypothetical protein PRUPE_ppa003769mg [Prunus persica]
ARF	PB.2813.4	40	--	--	Molecular Function: binding (GO:0005488);; Biological Process: transcription, DNA-templated (GO:0006351);; Biological Process: response to hormone (GO:0009725);; Biological Process: regulation of cellular process (GO:0050794);;	--	--	--	--	Auxin response factor 8 GN=K15O15.5 OS=Arabidopsis thaliana (Mouse-ear cress) PE=2 SV=2	K	Transcription	auxin response factor 1 [Camellia sinensis]
UP	PB.19951.1	39
ELF2C	PB.6008.3	37	--	--	Molecular Function: nucleic acid binding (GO:0003676);;	K11593|0|sot:102589875|protein argonaute 4-like; K11593 eukaryotic translation initiation factor 2C (A)	--	[J]	Translation, ribosomal structure and biogenesis	Protein argonaute 4B GN=OsJ_13701 OS=Oryza sativa subsp. japonica (Rice) PE=2 SV=1	J	Translation, ribosomal structure and biogenesis	PREDICTED: protein argonaute 4-like isoform X1 [Solanum tuberosum]
UP	PB.13965.1	37	[RTKL]	--	Molecular Function: protein serine/threonine kinase activity (GO:0004674);; Molecular Function: ATP binding (GO:0005524);; Biological Process: protein phosphorylation (GO:0006468);;	--	--	[T]	Signal transduction mechanisms	Probable receptor-like protein kinase At5g18500 GN=At5g18500 OS=Arabidopsis thaliana (Mouse-ear cress) PE=2 SV=1	T	Signal transduction mechanisms	unnamed protein product [Coffea canephora]
